# Supplementary material for: Age and environment-related differences in gait in healthy adults using wearables
Source: NPJ Digit Med. 2020 Sep 30;3:127. doi: 10.1038/s41746-020-00334-y (PMC7528045; doi:10.1038/s41746-020-00334-y)
Supplement: Supplementary file 1 — Supplementary Data 1 [file 41746_2020_334_MOESM1_ESM.xlsx]

## Sheet: demog
	subject	group	SEX	Muscle_Mass
1	1	YOUNGER	Male	61.8
2	2	YOUNGER	Female	43.7
3	3	YOUNGER	Female	44.3
4	4	YOUNGER	Male	49.7
5	5	YOUNGER	Female	40.3
6	6	YOUNGER	Female	44.1
7	7	YOUNGER	Male	72.6
8	8	YOUNGER	Male	71
9	9	YOUNGER	Male	55.1
10	10	YOUNGER	Female	44.4
11	11	YOUNGER	Male	69.2
12	12	YOUNGER	Female	45.5
13	13	YOUNGER	Female	45.8
14	14	YOUNGER	Male	51.8
15	15	OLDER	Male	61.3
16	16	YOUNGER	Male	51.8
17	17	OLDER	Female	39.9
18	18	OLDER	Female	41.9
19	19	OLDER	Male	56.4
20	20	OLDER	Female	47.5
21	21	OLDER	Female	50.2
22	22	OLDER	Female	38.1
23	23	YOUNGER	Male	59.7
24	24	OLDER	Female	34.8
25	25	OLDER	Male	58.6
26	26	YOUNGER	Female	42.5
27	27	YOUNGER	Male	64.6
28	28	YOUNGER	Female	40.7
29	29	OLDER	Female	41.2
30	30	YOUNGER	Female	50.2
31	31	OLDER	Male	48.4
32	32	YOUNGER	Female	39.2
33	33	OLDER	Male	48.7
34	34	OLDER	Female	41.5
35	35	YOUNGER	Female	57.3
36	36	YOUNGER	Male	57.9
37	37	OLDER	Female	40.3
38	38	OLDER	Female	46.7
39	39	OLDER	Female	34.3
40	40	OLDER	Male	61.4
41	41	YOUNGER	Male	57.3
42	42	YOUNGER	Female	36.7
43	43	YOUNGER	Male	59.8
44	44	OLDER	Male	60.8
45	45	OLDER	Male	58.1
46	46	OLDER	Male	59
47	47	OLDER	Female	42
48	48	OLDER	Male	55.7
49	49	YOUNGER	Male	63.8
50	50	YOUNGER	Female	37.9
51	51	YOUNGER	Female	43.3
52	52	YOUNGER	Male	64
53	53	YOUNGER	Male	57.4
54	54	OLDER	Female	42.1
55	55	YOUNGER	Female	40.5
56	56	OLDER	Male	54.8
57	57	YOUNGER	Female	49.2
58	58	OLDER	Female	41.1
59	59	OLDER	Male	58.8
60	60	OLDER	Male	57.6
61	61	OLDER	Male	55.2
62	62	OLDER	Male	57.6
63	63	OLDER	Male	59.9
64	64	OLDER	Female	42.3
65	65	OLDER	Female	44.5
