# Supplementary material for: Age and environment-related differences in gait in healthy adults using wearables
Source: NPJ Digit Med. 2020 Sep 30;3:127. doi: 10.1038/s41746-020-00334-y (PMC7528045; doi:10.1038/s41746-020-00334-y)
Supplement: Supplementary file 2 — Supplementary Data 2 [file 41746_2020_334_MOESM2_ESM.xlsx]

## Sheet: inlab_gait_APDM
	subject	visit	group	Gait_Speed	Swing	Stance	Double_Support	Single_Limb_Support	Step_Duration	Stride_Length	Gait_Cycle_Duration
1	1	1	YOUNGER	1.18135	0.44204	0.63921	0.195248	0.442612	0.540625	1.27616	1.08125
2	1	2	YOUNGER	1.03637	0.441832	0.678481	0.237539	0.442497	0.559375	1.16116	1.12031
3	2	1	YOUNGER	1.25847	0.40479	0.585835	0.176392	0.406671	0.496875	1.24823	0.990625
4	2	2	YOUNGER	1.28118	0.415933	0.578599	0.166277	0.412039	0.501563	1.27431	0.994531
5	3	1	YOUNGER	1.01039	0.411116	0.688884	0.276781	0.410513	0.551562	1.11492	1.1
6	3	2	YOUNGER	0.98109	0.423945	0.711993	0.290186	0.422584	0.564063	1.1076	1.13594
7	4	1	YOUNGER	1.14843	0.422217	0.583251	0.159855	0.421451	0.497656	1.15704	1.00547
8	4	2	YOUNGER	1.0462	0.440207	0.630105	0.188787	0.442364	0.534375	1.12089	1.07031
9	5	1	YOUNGER	1.30232	0.443284	0.586403	0.143648	0.44499	0.514062	1.33519	1.02969
10	5	2	YOUNGER	1.31219	0.427633	0.565335	0.140522	0.427232	0.496875	1.31514	0.992969
11	6	1	YOUNGER	1.37871	0.415443	0.557995	0.171033	0.398785	0.495312	1.3511	0.973437
12	6	2	YOUNGER	1.3889	0.406559	0.560629	0.158999	0.403652	0.485156	1.33779	0.967187
13	7	1	YOUNGER	1.10711	0.45314	0.655454	0.202923	0.451032	0.557031	1.23206	1.10859
14	7	2	YOUNGER	1.35081	0.420317	0.592965	0.171593	0.42045	0.511719	1.36038	1.01328
15	8	1	YOUNGER	1.2935	0.444854	0.63249	0.182527	0.447986	0.542188	1.3933	1.07734
16	8	2	YOUNGER	1.27811	0.447573	0.635239	0.186235	0.449855	0.539062	1.38104	1.08281
17	9	1	YOUNGER	1.43274	0.441446	0.636679	0.191491	0.445278	0.5375	1.55775	1.07812
18	9	2	YOUNGER	1.49271	0.441206	0.627544	0.193451	0.434801	0.535937	1.59469	1.06875
19	10	1	YOUNGER	1.23322	0.419878	0.609809	0.189135	0.419153	0.5125	1.26608	1.02969
20	10	2	YOUNGER	1.14096	0.423774	0.617632	0.19149	0.423286	0.51875	1.18812	1.04141
21	11	1	YOUNGER	1.07419	0.499298	0.763202	0.26084	0.504471	0.625781	1.34066	1.2625
22	11	2	YOUNGER	1.23514	0.474855	0.688426	0.209452	0.477023	0.58125	1.42709	1.16328
23	12	1	YOUNGER	0.989111	0.424427	0.651355	0.226399	0.425929	0.535937	1.06526	1.07578
24	12	2	YOUNGER	1.03657	0.419032	0.634874	0.213814	0.419001	0.527344	1.08738	1.05391
25	13	1	YOUNGER	1.31011	0.437729	0.625552	0.182211	0.441414	0.532031	1.39462	1.06328
26	13	2	YOUNGER	1.53356	0.44359	0.57516	0.142423	0.433543	0.510156	1.55582	1.01875
27	14	1	YOUNGER	1.36372	0.415676	0.596042	0.169763	0.418727	0.505469	1.38051	1.01172
28	14	2	YOUNGER	1.34048	0.426551	0.618762	0.189549	0.42766	0.522656	1.3844	1.04531
29	15	1	OLDER	1.44476	0.432393	0.611357	0.183961	0.428912	0.519531	1.50336	1.04375
30	15	2	OLDER	1.44997	0.445338	0.617944	0.179342	0.440564	0.528125	1.56284	1.06328
31	16	1	YOUNGER	1.30517	0.434837	0.627663	0.191771	0.434942	0.533594	1.38084	1.0625
32	16	2	YOUNGER	1.3318	0.430095	0.618342	0.185971	0.431961	0.520312	1.3973	1.04844
33	17	1	OLDER	0.824622	0.469857	0.706705	0.229091	0.472207	0.591406	0.967705	1.17656
34	17	2	OLDER	0.970723	0.45906	0.644846	0.18463	0.453614	0.552344	1.05779	1.10391
35	18	1	OLDER	1.10358	0.448132	0.669055	0.225308	0.446867	0.559375	1.22749	1.11719
36	18	2	OLDER	0.987451	0.459976	0.732993	0.279782	0.454684	0.592969	1.1768	1.19297
37	19	1	OLDER	1.38277	0.423605	0.612333	0.190206	0.420948	0.516406	1.42672	1.03594
38	19	2	OLDER	1.41452	0.384103	0.570584	0.184728	0.382679	0.479687	1.35525	0.954688
39	20	1	OLDER	1.02869	0.43127	0.655449	0.224538	0.433152	0.540625	1.11772	1.08672
40	20	2	OLDER	1.14696	0.425183	0.623255	0.203057	0.421682	0.526563	1.18857	1.04844
41	21	1	OLDER	1.19082	0.454572	0.672772	0.212293	0.45789	0.563281	1.35544	1.12734
42	21	2	OLDER	1.21413	0.450571	0.665054	0.211724	0.450683	0.55625	1.34976	1.11563
43	22	1	OLDER	1.0001	0.4197	0.649831	0.229974	0.414915	0.540625	1.06855	1.06953
44	22	2	OLDER	0.980685	0.421469	0.639468	0.218825	0.416026	0.527344	1.04584	1.06094
45	23	1	YOUNGER	1.12631	0.491718	0.712189	0.221793	0.492502	0.598437	1.34256	1.20391
46	23	2	YOUNGER	0.983726	0.516413	0.772649	0.251753	0.519695	0.64375	1.26749	1.28906
47	24	1	OLDER	1.37156	0.389463	0.565224	0.176335	0.389391	0.476562	1.29929	0.954688
48	24	2	OLDER	1.31085	0.404185	0.569253	0.167631	0.401007	0.489063	1.28259	0.973437
49	25	1	OLDER	1.21477	0.468073	0.716302	0.252371	0.467617	0.583594	1.41996	1.18437
50	25	2	OLDER	1.26439	0.46461	0.713515	0.254711	0.45864	0.591406	1.48816	1.17813
51	26	1	YOUNGER	1.18434	0.426243	0.615164	0.185295	0.428947	0.527344	1.24511	1.04141
52	26	2	YOUNGER	1.34743	0.422812	0.583438	0.159166	0.422207	0.507031	1.3548	1.00625
53	27	1	YOUNGER	1.05983	0.470038	0.745587	0.27612	0.470787	0.602344	1.28595	1.21562
54	27	2	YOUNGER	1.01145	0.472587	0.764131	0.2883	0.473436	0.621094	1.25511	1.23672
55	28	1	YOUNGER	1.27423	0.373614	0.552949	0.179663	0.372356	0.461719	1.18345	0.926562
56	28	2	YOUNGER	1.32687	0.36859	0.546254	0.178297	0.36973	0.458594	1.21827	0.914844
57	29	1	OLDER	1.40295	0.43849	0.601354	0.161608	0.438991	0.525781	1.46186	1.03984
58	29	2	OLDER	1.43098	0.417486	0.601264	0.181584	0.420416	0.513281	1.46023	1.01875
59	30	1	YOUNGER	1.33216	0.456097	0.617341	0.16368	0.454093	0.541406	1.4433	1.07344
60	30	2	YOUNGER	1.23331	0.463325	0.636675	0.17249	0.462334	0.55	1.35574	1.1
61	31	1	OLDER	1.14859	0.463798	0.653389	0.194068	0.462423	0.557813	1.28295	1.11719
62	31	2	OLDER	1.21827	0.454045	0.632674	0.17671	0.455544	0.54375	1.32375	1.08672
63	32	1	YOUNGER	0.919786	0.482352	0.73171	0.243785	0.484857	0.609375	1.13383	1.21406
64	32	2	YOUNGER	0.996659	0.468895	0.692042	0.221814	0.468872	0.577344	1.15796	1.16094
65	33	1	OLDER	1.05942	0.397982	0.569987	0.170356	0.398806	0.48125	1.01963	0.967969
66	33	2	OLDER	1.127	0.388315	0.55231	0.161228	0.390419	0.471875	1.06145	0.940625
67	34	1	OLDER	0.979905	0.380987	0.680732	0.299853	0.381921	0.530469	1.03894	1.06172
68	34	2	OLDER	1.06463	0.366189	0.649436	0.280173	0.369462	0.507031	1.07908	1.01562
69	35	1	YOUNGER	1.45555	0.414493	0.567538	0.150834	0.413893	0.492969	1.44576	0.982031
70	35	2	YOUNGER	1.46813	0.413467	0.575595	0.16124	0.416858	0.496094	1.44772	0.989062
71	36	1	YOUNGER	1.45914	0.446156	0.628844	0.183628	0.44537	0.536719	1.56896	1.075
72	36	2	YOUNGER	1.46472	0.445061	0.636971	0.182833	0.448404	0.540625	1.58447	1.08203
73	37	1	OLDER	1.30892	0.415053	0.56776	0.153955	0.414875	0.492188	1.28469	0.982812
74	37	2	OLDER	1.26739	0.417418	0.578676	0.158097	0.419939	0.497656	1.25505	0.996094
75	38	1	OLDER	1.27017	0.412679	0.653727	0.238887	0.414584	0.534375	1.36851	1.06641
76	38	2	OLDER	1.38322	0.409879	0.633089	0.223707	0.409744	0.524219	1.44886	1.04297
77	39	1	OLDER	1.18638	0.43542	0.609893	0.177486	0.435994	0.526563	1.23595	1.04531
78	39	2	OLDER	1.23409	0.426387	0.590019	0.162593	0.427174	0.508594	1.25783	1.01641
79	40	1	OLDER	1.27904	0.431811	0.632251	0.205324	0.428617	0.529687	1.36188	1.06406
80	40	2	OLDER	1.29046	0.412049	0.609045	0.188805	0.42036	0.5125	1.33641	1.02109
81	41	1	YOUNGER	0.955136	0.447185	0.75594	0.297281	0.450345	0.613281	1.14575	1.20312
82	41	2	YOUNGER	1.03605	0.440228	0.738678	0.289857	0.443992	0.59375	1.21734	1.17891
83	42	1	YOUNGER	1.3962	0.419014	0.616924	0.195309	0.415927	0.515625	1.44108	1.03594
84	42	2	YOUNGER	1.37813	0.416731	0.619207	0.206108	0.414851	0.51875	1.42659	1.03594
85	43	1	YOUNGER	1.11241	0.474924	0.693826	0.219201	0.47659	0.584375	1.30709	1.16875
86	43	2	YOUNGER	1.1073	0.457076	0.689018	0.229681	0.457026	0.575781	1.26356	1.14609
87	44	1	OLDER	1.27647	0.427244	0.659475	0.230356	0.426443	0.54375	1.39619	1.08672
88	44	2	OLDER	1.33074	0.416648	0.649758	0.231604	0.418042	0.534375	1.41777	1.06641
89	45	1	OLDER	1.39504	0.467189	0.640624	0.183721	0.461003	0.557031	1.54056	1.10781
90	45	2	OLDER	1.40449	0.453466	0.647315	0.199484	0.445968	0.554688	1.55716	1.10078
91	46	1	OLDER	1.44585	0.435738	0.665043	0.237084	0.429671	0.553906	1.59835	1.10078
92	46	2	OLDER	1.5163	0.439453	0.651172	0.227326	0.436419	0.554688	1.69301	1.09062
93	47	1	OLDER	1.18069	0.42293	0.648945	0.225493	0.422768	0.535937	1.26463	1.07187
94	47	2	OLDER	1.17205	0.428121	0.646098	0.223464	0.423678	0.5375	1.25783	1.07422
95	48	1	OLDER	1.3543	0.467315	0.649872	0.188026	0.466144	0.558594	1.51841	1.11719
96	48	2	OLDER	1.41411	0.461101	0.651399	0.191029	0.463533	0.554688	1.56325	1.1125
97	49	1	YOUNGER	1.26388	0.469031	0.73175	0.261621	0.470038	0.601562	1.50874	1.20078
98	49	2	YOUNGER	1.17789	0.479844	0.764687	0.283059	0.483304	0.622656	1.46767	1.24453
99	50	1	YOUNGER	1.00758	0.494125	0.726188	0.231767	0.494996	0.609375	1.19871	1.22031
100	50	2	YOUNGER	1.33838	0.450367	0.605883	0.153114	0.455068	0.525	1.40903	1.05625
101	51	1	YOUNGER	1.60848	0.425175	0.528731	0.106504	0.423807	0.471875	1.5537	0.953906
102	51	2	YOUNGER	1.67113	0.419543	0.531238	0.123406	0.41591	0.471094	1.54284	0.950781
103	53	1	YOUNGER	1.00312	0.44673	0.650145	0.203302	0.445631	0.549219	1.1001	1.09688
104	53	2	YOUNGER	1.02182	0.457031	0.640626	0.182157	0.457809	0.546875	1.11828	1.09766
105	54	1	OLDER	0.987891	0.369506	0.578151	0.20179	0.370537	0.483594	0.938926	0.947656
106	54	2	OLDER	1.04832	0.374386	0.546708	0.167543	0.377229	0.458594	0.955538	0.921094
107	55	1	YOUNGER	1.08699	0.420516	0.600578	0.175025	0.421348	0.510938	1.10148	1.02109
108	55	2	YOUNGER	1.08631	0.429411	0.587777	0.154395	0.434232	0.504687	1.1049	1.01719
109	56	1	OLDER	1.858	0.392175	0.532825	0.137503	0.395322	0.461719	1.71629	0.925
110	56	2	OLDER	1.66248	0.404572	0.544647	0.15133	0.396911	0.472656	1.57673	0.949219
111	57	1	YOUNGER	1.34622	0.410745	0.608005	0.201362	0.408576	0.509375	1.37408	1.01875
112	57	2	YOUNGER	1.26326	0.414831	0.630482	0.216032	0.415257	0.521875	1.3216	1.04531
113	58	1	OLDER	1.42286	0.397789	0.599086	0.201259	0.40002	0.498437	1.42223	0.996875
114	58	2	OLDER	1.27827	0.414687	0.625938	0.212471	0.413572	0.525781	1.3284	1.04062
115	59	1	OLDER	1.1301	0.36913	0.564464	0.196499	0.368189	0.469531	1.07017	0.933594
116	59	2	OLDER	1.17637	0.356476	0.551337	0.195343	0.35616	0.458594	1.07166	0.907813
117	60	1	OLDER	1.17848	0.43074	0.673948	0.254825	0.422223	0.55	1.2988	1.10469
118	60	2	OLDER	1.24416	0.424548	0.656702	0.238292	0.424495	0.539844	1.35812	1.08125
119	61	1	OLDER	1.35165	0.46963	0.646777	0.186066	0.466858	0.558594	1.50367	1.11641
120	61	2	OLDER	1.56588	0.459555	0.607632	0.160714	0.451958	0.539844	1.70278	1.06719
121	62	1	OLDER	1.18835	0.430269	0.618168	0.184927	0.42977	0.521875	1.23266	1.04844
122	62	2	OLDER	1.24644	0.414901	0.593692	0.184301	0.412817	0.507812	1.25235	1.00859
123	63	1	OLDER	1.19345	0.4315	0.613031	0.182312	0.428692	0.525	1.26562	1.04453
124	63	2	OLDER	1.21979	0.43299	0.611542	0.179051	0.431013	0.524219	1.28521	1.04453
125	64	1	OLDER	1.30373	0.423764	0.587174	0.163259	0.424287	0.504687	1.31798	1.01094
126	64	2	OLDER	1.3366	0.413142	0.591546	0.178713	0.411149	0.503125	1.33724	1.00469
127	65	1	OLDER	1.16837	0.431186	0.621157	0.186173	0.428565	0.535937	1.24002	1.05234
128	65	2	OLDER	1.20637	0.446738	0.618887	0.18419	0.440754	0.528125	1.28156	1.06563
