# Supplementary material for: Age and environment-related differences in gait in healthy adults using wearables
Source: NPJ Digit Med. 2020 Sep 30;3:127. doi: 10.1038/s41746-020-00334-y (PMC7528045; doi:10.1038/s41746-020-00334-y)
Supplement: Supplementary file 3 — Supplementary Data 3 [file 41746_2020_334_MOESM3_ESM.xlsx]

## Sheet: inlab_gait_GaitPy
	subject	visit	group	Gait_Speed	Swing_Time	Stance_Time	Double_Support_Time	Single_Limb_Support_Time	Step_Duration	Stride_Length	Gait_Cycle_Duration
1	1	1	YOUNGER	1.175	0.42	0.7	0.28	0.42	0.56	1.315	1.12
2	1	2	YOUNGER	1.15	0.44	0.72	0.28	0.44	0.58	1.3	1.14
3	2	1	YOUNGER	1.17	0.38	0.64	0.24	0.38	0.5	1.17	1.02
4	2	2	YOUNGER	1.24	0.4	0.66	0.26	0.4	0.52	1.28	1.04
5	3	1	YOUNGER	1.04	0.42	0.7	0.28	0.42	0.56	1.17	1.12
6	3	2	YOUNGER	0.91	0.44	0.72	0.28	0.44	0.58	1.05	1.16
7	4	1	YOUNGER	1.11	0.4	0.64	0.24	0.4	0.52	1.135	1.02
8	4	2	YOUNGER	1.04	0.41	0.68	0.26	0.42	0.54	1.115	1.08
9	5	1	YOUNGER	1.095	0.4	0.66	0.26	0.4	0.52	1.16	1.06
10	5	2	YOUNGER	1.04	0.39	0.64	0.25	0.39	0.52	1.08	1.02
11	6	1	YOUNGER	1.16	0.38	0.64	0.24	0.38	0.52	1.17	1.02
12	6	2	YOUNGER	1.06	0.38	0.62	0.24	0.38	0.5	1.06	1.02
13	7	1	YOUNGER	0.97	0.42	0.7	0.28	0.42	0.56	1.1	1.12
14	7	2	YOUNGER	1.25	0.4	0.66	0.26	0.4	0.52	1.3	1.06
15	8	1	YOUNGER	1.19	0.42	0.7	0.28	0.42	0.56	1.32	1.1
16	8	2	YOUNGER	1.13	0.42	0.7	0.28	0.42	0.56	1.26	1.12
17	9	1	YOUNGER	1.39	0.42	0.68	0.28	0.42	0.54	1.56	1.1
18	9	2	YOUNGER	1.32	0.4	0.68	0.26	0.4	0.54	1.46	1.08
19	10	1	YOUNGER	1.02	0.4	0.66	0.26	0.4	0.52	1.06	1.04
20	10	2	YOUNGER	0.84	0.4	0.66	0.26	0.4	0.54	0.9	1.06
21	11	1	YOUNGER	0.87	0.5	0.82	0.32	0.5	0.66	1.155	1.32
22	11	2	YOUNGER	0.86	0.46	0.74	0.3	0.46	0.6	1.02	1.2
23	12	1	YOUNGER	0.93	0.4	0.68	0.28	0.4	0.54	1.01	1.08
24	12	2	YOUNGER	0.92	0.4	0.68	0.28	0.4	0.54	1.01	1.08
25	13	1	YOUNGER	1.27	0.42	0.68	0.28	0.42	0.56	1.42	1.1
26	13	2	YOUNGER	1.17	0.4	0.66	0.26	0.4	0.52	1.25	1.06
27	14	1	YOUNGER	1.37	0.38	0.64	0.26	0.38	0.5	1.42	1.02
28	14	2	YOUNGER	1.415	0.4	0.64	0.26	0.4	0.52	1.525	1.04
29	15	1	OLDER	1.22	0.42	0.68	0.26	0.42	0.54	1.35	1.1
30	15	2	OLDER	1.375	0.41	0.69	0.28	0.42	0.55	1.515	1.1
31	16	1	YOUNGER	1.17	0.42	0.7	0.28	0.42	0.56	1.31	1.12
32	16	2	YOUNGER	1.35	0.4	0.68	0.27	0.4	0.54	1.45	1.08
33	17	1	OLDER	0.63	0.46	0.74	0.3	0.46	0.58	0.76	1.18
34	17	2	OLDER	0.74	0.42	0.7	0.28	0.42	0.56	0.85	1.12
35	18	1	OLDER	0.95	0.44	0.72	0.28	0.44	0.57	1.12	1.15
36	18	2	OLDER	1	0.46	0.76	0.3	0.46	0.62	1.19	1.22
37	19	1	OLDER	1.28	0.4	0.66	0.26	0.4	0.52	1.37	1.06
38	19	2	OLDER	1.315	0.38	0.62	0.24	0.38	0.5	1.315	0.98
39	20	1	OLDER	1.105	0.4	0.68	0.28	0.4	0.54	1.235	1.08
40	20	2	OLDER	1.24	0.4	0.66	0.26	0.4	0.54	1.33	1.06
41	21	1	OLDER	1.055	0.44	0.73	0.28	0.44	0.58	1.235	1.17
42	21	2	OLDER	1.1	0.44	0.72	0.28	0.44	0.58	1.27	1.15
43	22	1	OLDER	0.95	0.42	0.68	0.26	0.42	0.54	1.045	1.09
44	22	2	OLDER	0.9	0.42	0.68	0.26	0.42	0.54	0.98	1.08
45	23	1	YOUNGER	1.09	0.46	0.76	0.3	0.46	0.62	1.35	1.22
46	23	2	YOUNGER	0.99	0.48	0.8	0.32	0.48	0.64	1.28	1.3
47	24	1	OLDER	1.34	0.37	0.6	0.24	0.38	0.49	1.32	0.98
48	24	2	OLDER	1.31	0.38	0.62	0.24	0.38	0.5	1.3	1
49	25	1	OLDER	1.09	0.46	0.76	0.3	0.46	0.62	1.35	1.22
50	25	2	OLDER	1.12	0.46	0.76	0.3	0.46	0.6	1.37	1.2
51	26	1	YOUNGER	1.16	0.41	0.68	0.26	0.41	0.54	1.275	1.08
52	26	2	YOUNGER	1.4	0.4	0.65	0.26	0.4	0.52	1.47	1.04
53	27	1	YOUNGER	1.24	0.46	0.78	0.32	0.46	0.62	1.53	1.24
54	27	2	YOUNGER	1.135	0.48	0.8	0.32	0.48	0.64	1.455	1.28
55	28	1	YOUNGER	1.27	0.36	0.58	0.22	0.36	0.48	1.2	0.95
56	28	2	YOUNGER	1.34	0.36	0.58	0.22	0.36	0.46	1.24	0.92
57	29	1	OLDER	1.36	0.4	0.66	0.26	0.4	0.52	1.45	1.06
58	29	2	OLDER	1.395	0.4	0.64	0.26	0.4	0.52	1.45	1.04
59	30	1	YOUNGER	1.11	0.42	0.68	0.28	0.42	0.56	1.25	1.1
60	30	2	YOUNGER	1.02	0.42	0.7	0.28	0.42	0.56	1.165	1.14
61	31	1	OLDER	1.135	0.44	0.71	0.28	0.44	0.58	1.28	1.15
62	31	2	OLDER	1.16	0.42	0.7	0.28	0.42	0.56	1.3	1.12
63	32	1	YOUNGER	1.035	0.46	0.76	0.3	0.46	0.62	1.285	1.22
64	32	2	YOUNGER	1.14	0.44	0.72	0.28	0.44	0.58	1.33	1.18
65	33	1	OLDER	1.09	0.38	0.62	0.24	0.38	0.5	1.07	0.99
66	33	2	OLDER	1.08	0.36	0.6	0.24	0.38	0.48	1.04	0.96
67	34	1	OLDER	0.97	0.4	0.68	0.26	0.4	0.54	1.045	1.08
68	34	2	OLDER	1.175	0.4	0.64	0.24	0.4	0.52	1.22	1.02
69	35	1	YOUNGER	1.33	0.38	0.62	0.24	0.38	0.5	1.36	1.02
70	35	2	YOUNGER	1.39	0.38	0.64	0.26	0.38	0.52	1.415	1.02
71	36	1	YOUNGER	1.51	0.42	0.68	0.28	0.42	0.56	1.66	1.1
72	36	2	YOUNGER	1.53	0.42	0.68	0.28	0.42	0.56	1.71	1.12
73	37	1	OLDER	1.22	0.38	0.62	0.24	0.38	0.5	1.23	1
74	37	2	OLDER	1.16	0.38	0.64	0.26	0.38	0.5	1.18	1.02
75	38	1	OLDER	1.15	0.42	0.68	0.26	0.42	0.56	1.26	1.1
76	38	2	OLDER	1.3	0.4	0.66	0.26	0.4	0.54	1.37	1.07
77	39	1	OLDER	1.09	0.4	0.68	0.26	0.4	0.54	1.22	1.08
78	39	2	OLDER	1.23	0.4	0.66	0.26	0.4	0.52	1.3	1.06
79	40	1	OLDER	1.34	0.4	0.66	0.26	0.4	0.54	1.45	1.08
80	40	2	OLDER	1.36	0.4	0.64	0.24	0.4	0.52	1.42	1.04
81	41	1	YOUNGER	1.01	0.46	0.76	0.3	0.46	0.62	1.24	1.22
82	41	2	YOUNGER	0.98	0.46	0.74	0.3	0.46	0.6	1.15	1.2
83	42	1	YOUNGER	1.36	0.4	0.66	0.26	0.4	0.54	1.425	1.07
84	42	2	YOUNGER	1.37	0.4	0.66	0.26	0.4	0.52	1.43	1.06
85	43	1	YOUNGER	1.05	0.46	0.75	0.3	0.46	0.6	1.26	1.2
86	43	2	YOUNGER	0.99	0.44	0.72	0.28	0.44	0.58	1.15	1.16
87	44	1	OLDER	1.005	0.44	0.74	0.3	0.44	0.59	1.22	1.18
88	44	2	OLDER	1.12	0.42	0.7	0.28	0.42	0.56	1.26	1.12
89	45	1	OLDER	1.24	0.44	0.72	0.28	0.44	0.58	1.47	1.16
90	45	2	OLDER	1.23	0.44	0.72	0.28	0.44	0.57	1.41	1.14
91	46	1	OLDER	1.19	0.44	0.72	0.28	0.44	0.58	1.41	1.16
92	46	2	OLDER	1.25	0.44	0.72	0.28	0.44	0.58	1.44	1.14
93	47	1	OLDER	1.05	0.42	0.68	0.26	0.42	0.54	1.13	1.08
94	47	2	OLDER	1.015	0.42	0.68	0.26	0.42	0.54	1.11	1.08
95	48	1	OLDER	1.17	0.44	0.72	0.28	0.44	0.58	1.38	1.16
96	48	2	OLDER	1.195	0.44	0.72	0.28	0.44	0.58	1.395	1.16
97	49	1	YOUNGER	1.19	0.46	0.76	0.32	0.46	0.62	1.48	1.22
98	49	2	YOUNGER	1.13	0.48	0.8	0.32	0.48	0.64	1.44	1.26
99	50	1	YOUNGER	0.83	0.46	0.78	0.32	0.48	0.62	1.05	1.26
100	50	2	YOUNGER	1.1	0.42	0.7	0.28	0.42	0.56	1.18	1.12
101	51	1	YOUNGER	1.115	0.38	0.62	0.24	0.38	0.5	1.19	1.01
102	51	2	YOUNGER	1.18	0.38	0.62	0.24	0.38	0.5	1.185	1
103	53	1	YOUNGER	0.86	0.42	0.7	0.28	0.42	0.56	0.95	1.14
104	53	2	YOUNGER	0.865	0.42	0.7	0.28	0.42	0.56	0.96	1.12
105	54	1	OLDER	0.87	0.36	0.6	0.24	0.38	0.48	0.87	0.96
106	54	2	OLDER	0.83	0.36	0.6	0.24	0.36	0.48	0.78	0.96
107	55	1	YOUNGER	0.94	0.4	0.66	0.26	0.4	0.52	0.99	1.04
108	55	2	YOUNGER	0.79	0.4	0.68	0.26	0.4	0.54	0.86	1.06
109	56	1	OLDER	1.55	0.36	0.6	0.24	0.36	0.48	1.52	0.96
110	56	2	OLDER	1.4	0.38	0.62	0.24	0.38	0.5	1.41	1.02
111	57	1	YOUNGER	1.075	0.4	0.66	0.26	0.4	0.54	1.15	1.05
112	57	2	YOUNGER	1.18	0.4	0.68	0.28	0.4	0.54	1.32	1.08
113	58	1	OLDER	1.38	0.38	0.64	0.24	0.38	0.52	1.41	1.02
114	58	2	OLDER	1.175	0.4	0.66	0.26	0.4	0.54	1.26	1.06
115	59	1	OLDER	1.08	0.36	0.6	0.24	0.36	0.48	1.04	0.96
116	59	2	OLDER	1.05	0.36	0.58	0.22	0.36	0.46	1	0.94
117	60	1	OLDER	1.13	0.42	0.7	0.28	0.42	0.56	1.29	1.12
118	60	2	OLDER	1.21	0.42	0.7	0.28	0.42	0.56	1.35	1.12
119	61	1	OLDER	1.375	0.44	0.72	0.28	0.44	0.58	1.535	1.16
120	61	2	OLDER	1.22	0.44	0.7	0.28	0.44	0.56	1.45	1.14
121	62	1	OLDER	0.96	0.4	0.66	0.26	0.4	0.54	1.04	1.06
122	62	2	OLDER	1.035	0.4	0.64	0.26	0.4	0.52	1.095	1.04
123	63	1	OLDER	1.055	0.4	0.66	0.26	0.4	0.54	1.14	1.08
124	63	2	OLDER	1.05	0.41	0.68	0.28	0.41	0.54	1.185	1.1
125	64	1	OLDER	1.055	0.4	0.64	0.26	0.4	0.52	1.105	1.04
126	64	2	OLDER	1.075	0.4	0.64	0.26	0.4	0.52	1.085	1.03
127	65	1	OLDER	1.11	0.42	0.68	0.28	0.42	0.56	1.2	1.1
128	65	2	OLDER	1.14	0.4	0.68	0.28	0.4	0.54	1.23	1.08
