# Supplementary material for: Age and environment-related differences in gait in healthy adults using wearables
Source: NPJ Digit Med. 2020 Sep 30;3:127. doi: 10.1038/s41746-020-00334-y (PMC7528045; doi:10.1038/s41746-020-00334-y)
Supplement: Supplementary file 4 — Supplementary Data 4 [file 41746_2020_334_MOESM4_ESM.xlsx]

## Sheet: inlab_gait_GAITRite
	subject	visit	group	Gait_Speed	Swing_Time	Stance_Time	Double_Support_Time	Single_Support_Time	Step_Time	Stride_Length	Stride_Time
1	1	1	YOUNGER	1.24308	0.4025	0.679333	0.271167	0.4025	0.543167	1.37436	1.08233
2	1	2	YOUNGER	1.08721	0.403833	0.722333	0.310333	0.403833	0.571	1.22717	1.133
3	2	1	YOUNGER	1.33633	0.374333	0.611333	0.234	0.374333	0.497	1.33226	0.983333
4	2	2	YOUNGER	1.34097	0.371667	0.611333	0.228667	0.371667	0.494667	1.35006	0.980333
5	3	1	YOUNGER	1.0254	0.4095	0.7265	0.313167	0.4095	0.573333	1.18108	1.139
6	3	2	YOUNGER	1.02581	0.413167	0.733667	0.316167	0.413167	0.577833	1.18761	1.14733
7	4	1	YOUNGER	1.17357	0.373333	0.632333	0.250833	0.373333	0.508167	1.22004	1.011
8	4	2	YOUNGER	1.08773	0.398167	0.679667	0.281333	0.398167	0.543	1.18311	1.07367
9	5	1	YOUNGER	1.43826	0.395833	0.617167	0.215667	0.395833	0.512667	1.48777	1.02217
10	5	2	YOUNGER	1.42242	0.398167	0.601833	0.197667	0.398167	0.505333	1.44236	1.00417
11	6	1	YOUNGER	1.39861	0.380333	0.6	0.22	0.380333	0.497	1.39313	0.983333
12	6	2	YOUNGER	1.41205	0.375	0.589	0.201	0.375	0.489333	1.39666	0.969667
13	7	1	YOUNGER	1.23581	0.387	0.699167	0.304333	0.387	0.547	1.36372	1.09617
14	7	2	YOUNGER	1.4623	0.372	0.628	0.2545	0.372	0.5015	1.48235	1.0015
15	8	1	YOUNGER	1.3958	0.387167	0.6865	0.295	0.387167	0.538833	1.5275	1.07517
16	8	2	YOUNGER	1.35486	0.390167	0.701667	0.2975	0.390167	0.547333	1.49616	1.0945
17	9	1	YOUNGER	1.43553	0.408	0.668333	0.252333	0.408	0.547333	1.595	1.08617
18	9	2	YOUNGER	1.54023	0.402667	0.65	0.236333	0.402667	0.539	1.66083	1.06933
19	10	1	YOUNGER	1.33873	0.379	0.630667	0.2485	0.379	0.51	1.37959	1.018
20	10	2	YOUNGER	1.22202	0.391	0.636333	0.239333	0.391	0.519667	1.28851	1.036
21	11	1	YOUNGER	1.07866	0.441333	0.828333	0.3755	0.441333	0.643	1.41064	1.27333
22	11	2	YOUNGER	1.29121	0.418833	0.732333	0.306167	0.418833	0.582	1.52567	1.15567
23	12	1	YOUNGER	1.0423	0.376333	0.700333	0.317167	0.376333	0.542	1.13729	1.08467
24	12	2	YOUNGER	1.08886	0.38	0.679333	0.300667	0.38	0.533333	1.16759	1.05683
25	13	1	YOUNGER	1.39132	0.4135	0.649167	0.232833	0.4135	0.534833	1.50233	1.06383
26	13	2	YOUNGER	1.60164	0.405333	0.611333	0.200333	0.405333	0.511	1.67744	1.011
27	14	1	YOUNGER	1.44975	0.381667	0.621	0.232333	0.381667	0.508167	1.51537	1.00017
28	14	2	YOUNGER	1.39823	0.399667	0.646167	0.2405	0.399667	0.527833	1.49795	1.04833
29	15	1	OLDER	1.53959	0.402333	0.636	0.234	0.402333	0.530667	1.632	1.04467
30	15	2	OLDER	1.61798	0.421667	0.636333	0.212	0.421667	0.533333	1.72537	1.061
31	16	1	YOUNGER	1.38332	0.3885	0.66	0.2715	0.3885	0.529	1.48193	1.0555
32	16	2	YOUNGER	1.42137	0.387	0.648833	0.258833	0.387	0.524833	1.484	1.03767
33	17	1	OLDER	0.867832	0.4275	0.758667	0.3285	0.4275	0.597333	1.04848	1.19167
34	17	2	OLDER	1.0037	0.410833	0.703333	0.289667	0.410833	0.5585	1.12756	1.1125
35	18	1	OLDER	1.19866	0.413667	0.683667	0.267	0.413667	0.555333	1.32914	1.10567
36	18	2	OLDER	1.0527	0.419333	0.747667	0.324167	0.419333	0.5835	1.24158	1.1735
37	19	1	OLDER	1.39944	0.3775	0.649	0.265667	0.3775	0.515167	1.44795	1.03183
38	19	2	OLDER	1.42909	0.363667	0.598667	0.228333	0.363667	0.484833	1.40407	0.961333
39	20	1	OLDER	1.03921	0.391167	0.681	0.2845	0.391167	0.540333	1.15393	1.07917
40	20	2	OLDER	1.12413	0.388667	0.666833	0.274167	0.388667	0.532	1.222	1.05567
41	21	1	OLDER	1.26936	0.410833	0.71	0.296	0.410833	0.576333	1.46713	1.12917
42	21	2	OLDER	1.26569	0.3995	0.703333	0.300833	0.3995	0.561333	1.44075	1.11933
43	22	1	OLDER	1.06859	0.383	0.6825	0.295167	0.383	0.534667	1.15876	1.068
44	22	2	OLDER	1.06313	0.384333	0.674	0.284	0.384333	0.533667	1.12201	1.05833
45	23	1	YOUNGER	1.19573	0.435667	0.767	0.319	0.435667	0.604167	1.46073	1.2055
46	23	2	YOUNGER	1.04774	0.463667	0.837333	0.366	0.463667	0.651667	1.38287	1.3055
47	24	1	OLDER	1.43348	0.364	0.580667	0.214	0.364	0.477667	1.37336	0.95
48	24	2	OLDER	1.38957	0.366	0.600333	0.228667	0.366	0.491667	1.36657	0.972
49	25	1	OLDER	1.31132	0.417833	0.735167	0.3065	0.417833	0.583333	1.54371	1.16667
50	25	2	OLDER	1.33951	0.430167	0.740833	0.309	0.430167	0.590167	1.59551	1.171
51	26	1	YOUNGER	1.29542	0.395333	0.650167	0.252167	0.395333	0.5305	1.38005	1.05567
52	26	2	YOUNGER	1.44932	0.385833	0.612667	0.2225	0.385833	0.505333	1.48403	1.00533
53	27	1	YOUNGER	1.08938	0.413333	0.786333	0.372667	0.413333	0.611333	1.33915	1.21133
54	27	2	YOUNGER	1.04832	0.444	0.817	0.362	0.444	0.633333	1.32869	1.25567
55	28	1	YOUNGER	1.37639	0.349667	0.578	0.222667	0.349667	0.466667	1.28375	0.930667
56	28	2	YOUNGER	1.41551	0.349333	0.569667	0.214333	0.349333	0.463667	1.31248	0.919333
57	29	1	OLDER	1.449	0.393833	0.633667	0.234333	0.393833	0.518	1.52469	1.036
58	29	2	OLDER	1.47176	0.380167	0.623833	0.236667	0.380167	0.509667	1.52508	1.007
59	30	1	YOUNGER	1.411	0.413667	0.662667	0.241	0.413667	0.540333	1.54593	1.07083
60	30	2	YOUNGER	1.32958	0.4165	0.678	0.2575	0.4165	0.55	1.48488	1.09867
61	31	1	OLDER	1.22967	0.435833	0.672333	0.225667	0.435833	0.556833	1.378	1.10983
62	31	2	OLDER	1.28412	0.437	0.648833	0.2115	0.437	0.545833	1.41284	1.08433
63	32	1	YOUNGER	1.02852	0.441	0.775333	0.323	0.441	0.614	1.27162	1.21933
64	32	2	YOUNGER	1.08393	0.433	0.728333	0.300667	0.433	0.586	1.28243	1.16133
65	33	1	OLDER	1.15058	0.362	0.600167	0.235333	0.362	0.485833	1.14396	0.965167
66	33	2	OLDER	1.22953	0.355333	0.586333	0.2255	0.355333	0.470833	1.16959	0.944333
67	34	1	OLDER	0.986785	0.344	0.725333	0.3675	0.344	0.538333	1.06424	1.07233
68	34	2	OLDER	1.10058	0.335667	0.672333	0.328	0.335667	0.502667	1.11376	1.00833
69	35	1	YOUNGER	1.57171	0.371667	0.597667	0.221667	0.371667	0.488	1.5614	0.971
70	35	2	YOUNGER	1.5881	0.371667	0.606	0.231333	0.371667	0.494667	1.5935	0.980667
71	36	1	YOUNGER	1.52825	0.416	0.645	0.22	0.416	0.535667	1.67202	1.06133
72	36	2	YOUNGER	1.53058	0.413333	0.67	0.248	0.413333	0.547333	1.67961	1.086
73	37	1	OLDER	1.36417	0.363167	0.603167	0.232833	0.363167	0.487167	1.36737	0.972167
74	37	2	OLDER	1.32751	0.372333	0.611333	0.236333	0.372333	0.494333	1.34289	0.988667
75	38	1	OLDER	1.3241	0.3955	0.670833	0.267333	0.3955	0.534667	1.46879	1.065
76	38	2	OLDER	1.37901	0.388667	0.653167	0.258833	0.388667	0.525	1.48297	1.04567
77	39	1	OLDER	1.26761	0.410667	0.647333	0.228667	0.410667	0.530667	1.35994	1.05567
78	39	2	OLDER	1.3153	0.398	0.624	0.220333	0.398	0.517833	1.37044	1.01933
79	40	1	OLDER	1.35107	0.405333	0.66	0.248	0.405333	0.536167	1.45306	1.06783
80	40	2	OLDER	1.4174	0.383	0.639167	0.2465	0.383	0.5135	1.45914	1.022
81	41	1	YOUNGER	0.984138	0.423	0.800333	0.381167	0.423	0.622333	1.21248	1.2265
82	41	2	YOUNGER	1.05466	0.409	0.775333	0.359167	0.409	0.5945	1.26925	1.19
83	42	1	YOUNGER	1.43511	0.397833	0.634	0.234333	0.397833	0.520667	1.50997	1.03617
84	42	2	YOUNGER	1.43312	0.402667	0.636333	0.227167	0.402667	0.522333	1.51212	1.04167
85	43	1	YOUNGER	1.1869	0.430333	0.738	0.306	0.430333	0.585833	1.4021	1.17517
86	43	2	YOUNGER	1.16784	0.424667	0.736333	0.309	0.424667	0.583333	1.35545	1.16133
87	44	1	OLDER	1.3945	0.392833	0.6835	0.285	0.392833	0.543167	1.5341	1.07783
88	44	2	OLDER	1.38237	0.383	0.6725	0.289667	0.383	0.529	1.49534	1.05983
89	45	1	OLDER	1.46204	0.422	0.672333	0.247667	0.422	0.555667	1.65347	1.1
90	45	2	OLDER	1.4895	0.416333	0.672667	0.248	0.416333	0.55	1.66269	1.086
91	46	1	OLDER	1.49442	0.416667	0.672333	0.253	0.416667	0.558	1.63929	1.089
92	46	2	OLDER	1.49519	0.425	0.664333	0.231333	0.425	0.555667	1.68536	1.089
93	47	1	OLDER	1.21722	0.377667	0.691667	0.308667	0.377667	0.539	1.30655	1.069
94	47	2	OLDER	1.19273	0.377333	0.689333	0.306	0.377333	0.547333	1.29737	1.078
95	48	1	OLDER	1.38233	0.423167	0.696333	0.262	0.423167	0.5635	1.5747	1.11717
96	48	2	OLDER	1.47043	0.427333	0.684	0.248	0.427333	0.566667	1.67206	1.11367
97	49	1	YOUNGER	1.32101	0.443667	0.753333	0.300667	0.443667	0.603	1.60962	1.20267
98	49	2	YOUNGER	1.22482	0.452167	0.786333	0.3285	0.452167	0.6275	1.54704	1.2375
99	50	1	YOUNGER	1.03541	0.452333	0.789	0.322667	0.452333	0.622	1.30418	1.24167
100	50	2	YOUNGER	1.40319	0.423333	0.630833	0.201833	0.423333	0.530667	1.51726	1.054
101	51	1	YOUNGER	1.74674	0.375	0.55	0.172333	0.375	0.466667	1.66083	0.925
102	51	2	YOUNGER	1.74579	0.363667	0.550333	0.175333	0.363667	0.461667	1.62656	0.913667
103	53	1	YOUNGER	1.117	0.394667	0.708333	0.305667	0.394667	0.555333	1.23873	1.10567
104	53	2	YOUNGER	1.13939	0.396667	0.706	0.306333	0.396667	0.552667	1.26489	1.10267
105	54	1	OLDER	1.07153	0.320833	0.615667	0.292	0.320833	0.480667	1.01923	0.9335
106	54	2	OLDER	1.16564	0.3065	0.5765	0.256167	0.3065	0.4555	1.03852	0.891333
107	55	1	YOUNGER	1.13224	0.378667	0.660167	0.272667	0.378667	0.523167	1.19387	1.03767
108	55	2	YOUNGER	1.1396	0.398167	0.639167	0.238167	0.398167	0.525	1.2036	1.0405
109	56	1	OLDER	1.89661	0.356667	0.5335	0.165833	0.356667	0.451333	1.77334	0.9015
110	56	2	OLDER	1.75559	0.38	0.558667	0.176	0.38	0.469333	1.68598	0.939
111	57	1	YOUNGER	1.40404	0.370333	0.640667	0.267333	0.370333	0.509833	1.44739	1.0125
112	57	2	YOUNGER	1.31484	0.375	0.661167	0.283667	0.375	0.523667	1.3918	1.03883
113	58	1	OLDER	1.43762	0.39	0.608333	0.208833	0.39	0.505667	1.49371	1.0025
114	58	2	OLDER	1.3364	0.405	0.644833	0.234333	0.405	0.529167	1.43067	1.05417
115	59	1	OLDER	1.16938	0.330333	0.603333	0.269667	0.330333	0.477667	1.10924	0.938667
116	59	2	OLDER	1.16671	0.316333	0.588667	0.263	0.316333	0.455667	1.0753	0.905333
117	60	1	OLDER	1.24021	0.3955	0.712833	0.3145	0.3955	0.558333	1.38626	1.11233
118	60	2	OLDER	1.33476	0.384167	0.693333	0.302	0.384167	0.548667	1.45928	1.08183
119	61	1	OLDER	1.43167	0.435333	0.670333	0.223	0.435333	0.555667	1.61265	1.11133
120	61	2	OLDER	1.59953	0.424667	0.626833	0.188833	0.424667	0.547167	1.77406	1.07483
121	62	1	OLDER	1.24976	0.377333	0.661333	0.272667	0.377333	0.525	1.3103	1.04467
122	62	2	OLDER	1.28269	0.362167	0.6325	0.262667	0.362167	0.503	1.3136	1.00017
123	63	1	OLDER	1.26789	0.376333	0.668167	0.285667	0.376333	0.529333	1.37955	1.04983
124	63	2	OLDER	1.28455	0.381667	0.665667	0.2795	0.381667	0.532	1.40717	1.05417
125	64	1	OLDER	1.39162	0.391333	0.621167	0.219167	0.391333	0.508333	1.4406	1.01533
126	64	2	OLDER	1.40734	0.394167	0.617	0.222667	0.394167	0.509333	1.45731	1.00967
127	65	1	OLDER	1.25122	0.402	0.664	0.256333	0.402	0.541667	1.3622	1.061
128	65	2	OLDER	1.30455	0.3995	0.639167	0.241333	0.3995	0.5345	1.42349	1.054
