# Supplementary material for: Age and environment-related differences in gait in healthy adults using wearables
Source: NPJ Digit Med. 2020 Sep 30;3:127. doi: 10.1038/s41746-020-00334-y (PMC7528045; doi:10.1038/s41746-020-00334-y)
Supplement: Supplementary file 7 — Supplementary Data 5 [file 41746_2020_334_MOESM7_ESM.xlsx]

## Sheet: athome_gaitdata
	subject	days	day_type	gait_speed	steps	gait_cycle_duration	step_duration	cadence	initial_double_support	terminal_double_support	double_support	single_limb_support	swing	step_length	stride_length	bout_length
1	1	1	weekday	1.06	63	1.08	0.54	111.11	0.14	0.14	0.26	0.4	0.4	0.58	1.17	39
2	1	1	weekday	1.06	12	1.08	0.55	109.125	0.13	0.12	0.26	0.42	0.41	0.565	1.135	12
3	1	1	weekday	1.13	94	1.04	0.52	115.38	0.12	0.12	0.26	0.4	0.4	0.58	1.19	57
4	1	1	weekday	0.73	11	1.08	0.56	107.14	0.12	0.12	0.26	0.44	0.44	0.36	0.78	12
5	1	1	weekday	0.855	35	1.14	0.56	107.14	0.14	0.14	0.28	0.42	0.42	0.525	1.08	24
6	1	1	weekday	1.25	70	0.98	0.5	120	0.12	0.12	0.24	0.38	0.38	0.6	1.23	42
7	1	1	weekday	1.21	121	0.98	0.5	120	0.12	0.12	0.24	0.38	0.38	0.6	1.2	66
8	1	1	weekday	1.3	121	0.96	0.48	125	0.12	0.12	0.24	0.36	0.36	0.62	1.24	69
9	1	1	weekday	1.14	57	1.02	0.5	120	0.12	0.12	0.24	0.38	0.38	0.6	1.2	33
10	1	1	weekday	1.26	35	0.98	0.5	120	0.12	0.12	0.24	0.38	0.38	0.62	1.245	21
11	1	1	weekday	1.24	40	1	0.5	120	0.12	0.12	0.24	0.38	0.38	0.61	1.215	27
12	1	1	weekday	1.6	916	0.9	0.46	130.43	0.12	0.12	0.22	0.34	0.34	0.72	1.45	423
13	1	1	weekday	0.88	15	1.11	0.55	109.125	0.14	0.14	0.28	0.41	0.41	0.385	0.97	12
14	1	1	weekday	0.95	18	1.12	0.56	107.14	0.14	0.14	0.28	0.42	0.42	0.54	1.06	15
15	1	1	weekday	0.78	24	1.19	0.61	98.385	0.14	0.14	0.28	0.47	0.47	0.48	0.96	18
16	1	1	weekday	1	18	1.07	0.52	115.38	0.14	0.13	0.26	0.4	0.4	0.535	1.02	15
17	1	1	weekday	0.87	34	1.16	0.58	103.45	0.14	0.14	0.28	0.44	0.44	0.515	0.995	30
18	1	1	weekday	1.23	109	1.02	0.52	115.38	0.12	0.12	0.24	0.38	0.38	0.63	1.25	60
19	1	1	weekday	1.485	557	0.96	0.48	125	0.12	0.12	0.24	0.36	0.36	0.71	1.43	273
20	1	1	weekday	1.52	447	0.96	0.48	125	0.12	0.12	0.24	0.36	0.36	0.72	1.45	225
21	1	1	weekday	1.1	45	1.04	0.52	115.38	0.12	0.12	0.26	0.39	0.39	0.575	1.14	27
22	1	1	weekday	1.2	68	1	0.5	120	0.12	0.12	0.24	0.38	0.38	0.61	1.22	42
23	1	1	weekday	0.915	13	1.06	0.54	111.11	0.13	0.13	0.27	0.41	0.41	0.47	0.98	12
24	1	1	weekday	1.18	26	1.02	0.5	120	0.12	0.12	0.24	0.4	0.38	0.59	1.21	15
25	1	1	weekday	1.27	42	1.02	0.5	120	0.12	0.12	0.24	0.38	0.38	0.66	1.33	24
26	1	1	weekday	1.14	67	1.04	0.52	115.38	0.12	0.12	0.26	0.4	0.4	0.61	1.2	39
27	1	1	weekday	1.235	139	1.02	0.5	120	0.12	0.12	0.24	0.38	0.38	0.62	1.25	87
28	1	1	weekday	1.205	65	1	0.5	120	0.12	0.12	0.24	0.38	0.38	0.61	1.21	36
29	1	1	weekday	1.17	28	1	0.5	120	0.12	0.12	0.24	0.38	0.38	0.58	1.18	18
30	1	1	weekday	1.21	43	1.02	0.52	115.38	0.12	0.12	0.24	0.38	0.38	0.61	1.23	27
31	1	1	weekday	1.13	54	1.02	0.52	115.38	0.12	0.12	0.26	0.4	0.4	0.6	1.2	33
32	1	1	weekday	1.095	105	1.04	0.52	115.38	0.12	0.12	0.26	0.4	0.4	0.57	1.155	63
33	1	1	weekday	1.06	66	1.1	0.56	107.14	0.14	0.14	0.28	0.42	0.42	0.59	1.17	42
34	1	1	weekday	1.135	19	1.02	0.5	120	0.12	0.12	0.24	0.38	0.38	0.57	1.155	12
35	1	1	weekday	0.73	18	1.14	0.58	103.45	0.14	0.14	0.28	0.44	0.42	0.41	0.84	12
36	1	1	weekday	1.11	16	1.08	0.54	111.11	0.12	0.12	0.26	0.42	0.42	0.59	1.2	12
37	1	1	weekday	1.08	18	1.04	0.52	115.38	0.12	0.12	0.24	0.4	0.4	0.55	1.13	12
38	1	1	weekday	0.94	22	1.14	0.56	107.14	0.14	0.14	0.28	0.42	0.42	0.54	1.06	15
39	1	1	weekday	0.96	35	1.08	0.54	111.11	0.14	0.14	0.26	0.42	0.41	0.535	1.05	24
40	1	1	weekday	1.09	70	1.04	0.52	115.38	0.12	0.12	0.26	0.4	0.4	0.57	1.14	42
41	1	1	weekday	1.01	38	1.1	0.56	107.14	0.14	0.14	0.28	0.42	0.42	0.57	1.14	24
42	1	1	weekday	1.2	37	1	0.5	120	0.12	0.12	0.24	0.38	0.38	0.6	1.2	21
43	1	1	weekday	1.15	75	1.04	0.52	115.38	0.12	0.12	0.26	0.4	0.4	0.58	1.18	45
44	1	1	weekday	0.85	19	1.13	0.58	103.45	0.14	0.14	0.28	0.44	0.44	0.49	0.965	15
45	1	1	weekday	0.93	52	1.06	0.54	111.11	0.12	0.12	0.26	0.4	0.4	0.53	1.06	33
46	1	1	weekday	0.82	10	1.24	0.64	93.84	0.15	0.14	0.27	0.81	0.5	0.52	1.03	15
47	1	1	weekday	1.06	33	1.06	0.54	111.11	0.14	0.14	0.26	0.4	0.4	0.57	1.125	21
48	1	1	weekday	1.16	29	1.04	0.52	115.38	0.14	0.13	0.26	0.38	0.38	0.61	1.205	18
49	1	1	weekday	1.21	60	1.02	0.52	115.38	0.12	0.12	0.26	0.38	0.38	0.61	1.23	33
50	1	1	weekday	1.04	80	1.04	0.52	115.38	0.12	0.12	0.26	0.4	0.4	0.55	1.09	51
51	1	1	weekday	1.33	80	0.98	0.48	125	0.12	0.12	0.24	0.36	0.36	0.65	1.29	42
52	1	1	weekday	1.105	49	1.04	0.52	115.38	0.12	0.12	0.26	0.4	0.4	0.59	1.195	30
53	1	1	weekday	1.195	27	1.02	0.5	120	0.13	0.12	0.26	0.38	0.38	0.61	1.225	18
54	1	1	weekday	1.33	66	0.96	0.48	125	0.12	0.12	0.24	0.36	0.36	0.64	1.29	36
55	1	1	weekday	1.16	74	1.04	0.52	115.38	0.12	0.12	0.26	0.4	0.4	0.6	1.2	42
56	1	1	weekday	1.3	46	0.98	0.48	125	0.12	0.12	0.24	0.38	0.38	0.64	1.28	24
57	1	1	weekday	1.115	55	1.04	0.52	115.38	0.12	0.12	0.26	0.39	0.38	0.585	1.175	33
58	1	1	weekday	1.23	50	0.98	0.48	125	0.12	0.12	0.24	0.36	0.36	0.63	1.26	30
59	1	1	weekday	1.255	25	0.96	0.48	125	0.12	0.12	0.24	0.36	0.36	0.59	1.205	18
60	1	1	weekday	0.46	22	1.66	0.8	75	0.18	0.16	0.36	0.66	0.52	0.34	0.82	24
61	1	1	weekday	1.21	55	0.98	0.49	122.5	0.12	0.12	0.24	0.38	0.38	0.625	1.215	33
62	1	1	weekday	1.17	66	1	0.5	120	0.12	0.12	0.24	0.38	0.38	0.59	1.16	36
63	1	1	weekday	0.91	35	1.17	0.58	103.45	0.14	0.14	0.28	0.44	0.44	0.56	1.125	24
64	1	1	weekday	1.27	42	0.98	0.48	125	0.12	0.12	0.24	0.36	0.36	0.61	1.245	27
65	1	1	weekday	1.235	45	0.96	0.48	125	0.12	0.12	0.24	0.36	0.36	0.58	1.18	33
66	1	1	weekday	1.24	26	0.98	0.48	125	0.12	0.12	0.24	0.38	0.38	0.6	1.2	15
67	1	1	weekday	1.34	85	0.98	0.5	120	0.12	0.12	0.24	0.38	0.38	0.645	1.29	45
68	1	1	weekday	1.53	547	0.94	0.48	125	0.12	0.12	0.24	0.36	0.36	0.72	1.45	264
69	1	1	weekday	1.6	875	0.94	0.48	125	0.12	0.12	0.24	0.36	0.36	0.76	1.51	426
70	1	1	weekday	1.03	14	1.02	0.54	111.11	0.12	0.12	0.26	0.4	0.38	0.54	1.07	12
71	1	1	weekday	1.05	21	1.03	0.5	120	0.12	0.12	0.24	0.38	0.38	0.55	1.12	15
72	1	1	weekday	1.19	20	0.98	0.48	125	0.12	0.12	0.24	0.38	0.36	0.56	1.13	12
73	1	1	weekday	1.04	22	1.06	0.54	111.11	0.14	0.14	0.26	0.4	0.38	0.54	1.08	18
74	1	1	weekday	0.64	19	1.22	0.58	103.45	0.14	0.14	0.28	0.42	0.42	0.4	0.8	18
75	1	1	weekday	0.97	36	1.04	0.52	115.38	0.14	0.14	0.26	0.4	0.4	0.5	1.045	27
76	1	1	weekday	0.925	30	1.09	0.56	107.28	0.14	0.14	0.27	0.45	0.43	0.455	0.985	36
77	1	1	weekday	1.51	984	0.96	0.48	125	0.12	0.12	0.24	0.36	0.36	0.73	1.46	486
78	1	1	weekday	1.55	585	0.94	0.48	125	0.12	0.12	0.24	0.36	0.36	0.73	1.47	291
79	1	1	weekday	1.03	69	1.04	0.52	115.38	0.12	0.12	0.26	0.4	0.4	0.535	1.07	45
80	1	1	weekday	0.91	19	1.1	0.56	107.14	0.14	0.12	0.26	0.43	0.42	0.475	1.005	15
81	1	1	weekday	0.97	118	1.1	0.54	111.11	0.14	0.14	0.26	0.42	0.42	0.54	1.07	81
82	1	1	weekday	0.755	33	1.17	0.59	101.725	0.14	0.14	0.28	0.44	0.44	0.475	0.95	24
83	1	1	weekday	0.74	16	1.16	0.58	103.45	0.14	0.14	0.3	0.44	0.44	0.49	0.88	12
84	1	1	weekday	0.77	45	1.18	0.59	101.725	0.14	0.14	0.29	0.44	0.44	0.44	0.875	33
85	1	1	weekday	1.41	41	0.94	0.48	125	0.12	0.12	0.24	0.36	0.36	0.64	1.31	36
86	1	1	weekday	1.015	43	1.03	0.52	115.38	0.12	0.12	0.25	0.4	0.39	0.54	1.065	30
87	1	1	weekday	1.41	116	0.98	0.48	125	0.12	0.12	0.24	0.36	0.36	0.68	1.37	69
88	1	1	weekday	1.29	38	1	0.5	120	0.12	0.12	0.24	0.38	0.38	0.65	1.25	24
89	1	1	weekday	1.41	53	0.98	0.5	120	0.12	0.12	0.24	0.38	0.38	0.7	1.38	30
90	1	1	weekday	1.36	38	1	0.5	120	0.12	0.12	0.24	0.38	0.38	0.67	1.35	21
91	1	1	weekday	1.37	68	0.96	0.48	125	0.12	0.12	0.24	0.36	0.36	0.67	1.33	36
92	1	1	weekday	1.44	151	0.98	0.48	125	0.12	0.12	0.24	0.36	0.36	0.69	1.4	84
93	1	1	weekday	1.31	91	1	0.5	120	0.12	0.12	0.24	0.38	0.38	0.65	1.3	57
94	1	1	weekday	1.445	39	0.98	0.48	125	0.12	0.12	0.24	0.37	0.37	0.7	1.415	21
95	1	1	weekday	1.22	23	1.02	0.5	120	0.12	0.12	0.24	0.4	0.39	0.63	1.24	15
96	1	1	weekday	1.375	58	0.96	0.48	125	0.12	0.12	0.24	0.36	0.36	0.66	1.34	36
97	1	1	weekday	1.05	42	1.08	0.56	107.14	0.14	0.14	0.26	0.42	0.42	0.56	1.11	27
98	1	1	weekday	1.13	32	1.04	0.5	120	0.12	0.14	0.26	0.38	0.38	0.54	1.09	21
99	1	1	weekday	1.25	27	0.98	0.5	120	0.12	0.12	0.24	0.38	0.37	0.61	1.205	15
100	1	1	weekday	1	28	1.14	0.56	107.14	0.14	0.14	0.28	0.44	0.44	0.59	1.18	18
101	1	1	weekday	1.025	33	1.13	0.56	107.14	0.14	0.14	0.28	0.42	0.42	0.575	1.175	24
102	1	1	weekday	1.09	73	1.1	0.56	107.14	0.14	0.14	0.26	0.42	0.42	0.59	1.2	48
103	1	1	weekday	0.955	14	1.07	0.51	118.055	0.13	0.12	0.24	0.44	0.4	0.575	1.115	15
104	1	1	weekday	1.18	54	1.04	0.52	115.38	0.14	0.14	0.26	0.4	0.4	0.65	1.29	33
105	1	1	weekday	0.9	38	1.1	0.54	111.11	0.14	0.14	0.28	0.42	0.42	0.54	0.99	24
106	1	1	weekday	0.98	55	1.08	0.52	115.38	0.14	0.14	0.26	0.4	0.4	0.54	1.085	36
107	1	1	weekday	1.16	65	1.04	0.52	115.38	0.12	0.12	0.26	0.4	0.4	0.6	1.21	36
108	1	1	weekday	1.26	118	1.02	0.5	120	0.12	0.12	0.24	0.38	0.38	0.64	1.27	66
109	1	1	weekday	1.48	486	0.96	0.48	125	0.12	0.12	0.24	0.36	0.36	0.72	1.43	240
110	1	1	weekday	1.43	1056	1	0.5	120	0.12	0.12	0.24	0.38	0.38	0.72	1.43	531
111	1	1	weekday	0.72	14	1.22	0.62	96.77	0.14	0.14	0.3	0.48	0.44	0.52	0.94	12
112	1	1	weekday	0.555	15	1.3	0.68	88.31	0.16	0.15	0.3	0.52	0.49	0.415	0.795	12
113	1	1	weekday	0.735	21	1.24	0.61	98.385	0.16	0.16	0.3	0.46	0.46	0.445	0.9	15
114	1	1	weekday	0.68	16	1.4	0.8	75	0.12	0.12	0.22	0.68	0.42	0.48	0.96	15
115	1	1	weekday	1.01	22	1.08	0.54	111.11	0.14	0.14	0.26	0.4	0.4	0.54	1.08	15
116	1	1	weekday	0.835	30	1.1	0.56	107.14	0.14	0.14	0.26	0.43	0.43	0.515	1.03	33
117	1	1	weekday	1.59	393	0.94	0.48	125	0.12	0.12	0.24	0.36	0.36	0.75	1.49	198
118	1	1	weekday	0.53	18	1.3	0.63	95.26	0.15	0.14	0.29	0.5	0.48	0.36	0.745	15
119	1	1	weekday	1.055	19	1.07	0.54	111.11	0.14	0.14	0.26	0.41	0.4	0.535	1.105	21
120	1	1	weekday	0.715	33	1.23	0.62	96.77	0.16	0.16	0.3	0.47	0.46	0.44	0.895	27
121	1	1	weekday	0.86	15	1.06	0.54	111.11	0.14	0.14	0.28	0.41	0.41	0.5	0.945	12
122	1	1	weekday	0.95	15	1.08	0.54	111.11	0.14	0.14	0.28	0.4	0.4	0.52	1.01	12
123	1	1	weekday	0.66	18	1.22	0.6	100	0.14	0.14	0.28	0.44	0.44	0.39	0.85	15
124	1	1	weekday	0.605	10	1.33	0.65	94.11	0.18	0.19	0.35	0.48	0.53	0.395	0.875	12
125	1	1	weekday	0.695	23	1.42	0.69	87.12	0.16	0.16	0.3	0.53	0.53	0.425	0.83	18
126	1	1	weekday	0.99	30	1.02	0.5	120	0.12	0.12	0.24	0.38	0.38	0.5	0.98	18
127	1	1	weekday	0.9	33	1.02	0.52	115.38	0.12	0.12	0.26	0.39	0.39	0.455	0.91	21
128	1	2	weekday	0.99	62	1.02	0.5	120	0.12	0.12	0.24	0.38	0.38	0.51	1	36
129	1	2	weekday	1.01	24	0.96	0.48	125	0.12	0.12	0.24	0.36	0.36	0.49	0.965	18
130	1	2	weekday	1.57	441	0.96	0.48	125	0.12	0.12	0.24	0.36	0.36	0.75	1.5	228
131	1	2	weekday	1.42	917	1	0.5	120	0.12	0.12	0.24	0.38	0.38	0.71	1.42	465
132	1	2	weekday	1.46	94	0.96	0.48	125	0.12	0.12	0.24	0.36	0.36	0.7	1.4	48
133	1	2	weekday	1.44	513	0.96	0.48	125	0.12	0.12	0.24	0.36	0.36	0.69	1.38	249
134	1	2	weekday	1.32	82	1	0.5	120	0.12	0.12	0.24	0.38	0.38	0.64	1.295	45
135	1	2	weekday	1.19	30	1.04	0.52	115.38	0.12	0.12	0.24	0.4	0.4	0.65	1.23	27
136	1	2	weekday	1.11	36	1	0.5	120	0.12	0.12	0.24	0.38	0.38	0.54	1.09	21
137	1	2	weekday	1.09	77	1.02	0.5	120	0.12	0.12	0.24	0.38	0.38	0.58	1.13	42
138	1	2	weekday	1.15	95	1.02	0.52	115.38	0.12	0.12	0.26	0.38	0.38	0.59	1.17	54
139	1	2	weekday	0.885	33	1.12	0.56	107.14	0.14	0.14	0.26	0.42	0.42	0.505	0.995	24
140	1	2	weekday	1.07	48	1.06	0.52	115.38	0.14	0.14	0.26	0.4	0.4	0.57	1.13	33
141	1	2	weekday	1	21	1.08	0.54	111.11	0.14	0.14	0.26	0.42	0.42	0.52	1.04	18
142	1	2	weekday	1.09	20	1.04	0.54	111.11	0.14	0.12	0.26	0.4	0.4	0.57	1.14	12
143	1	2	weekday	1.03	45	1.04	0.53	113.245	0.13	0.12	0.26	0.4	0.4	0.515	1.07	27
144	1	2	weekday	1.105	21	1.02	0.51	117.69	0.12	0.12	0.24	0.39	0.39	0.565	1.125	12
145	1	2	weekday	1.09	49	1	0.5	120	0.12	0.12	0.26	0.38	0.38	0.54	1.09	33
146	1	2	weekday	1.17	63	1.04	0.52	115.38	0.12	0.12	0.24	0.39	0.38	0.595	1.19	36
147	1	2	weekday	1.12	66	1.04	0.52	115.38	0.12	0.12	0.26	0.4	0.4	0.57	1.14	36
148	1	2	weekday	0.78	22	1.14	0.58	103.45	0.14	0.14	0.3	0.42	0.42	0.45	0.95	15
149	1	2	weekday	1.18	60	1.02	0.5	120	0.12	0.12	0.24	0.38	0.38	0.6	1.19	33
150	1	2	weekday	1.19	53	0.96	0.48	125	0.12	0.12	0.24	0.36	0.36	0.57	1.15	39
151	1	2	weekday	1.14	102	1	0.5	120	0.12	0.12	0.24	0.38	0.38	0.58	1.15	57
152	1	2	weekday	1.125	46	1	0.5	120	0.12	0.12	0.24	0.38	0.38	0.57	1.14	30
153	1	2	weekday	1.09	29	1.02	0.5	120	0.12	0.12	0.24	0.38	0.38	0.56	1.11	18
154	1	2	weekday	1.12	76	1.04	0.52	115.38	0.12	0.12	0.25	0.4	0.4	0.57	1.17	45
155	1	2	weekday	0.96	54	1.06	0.54	111.11	0.12	0.12	0.26	0.4	0.4	0.52	1.05	33
156	1	2	weekday	0.77	35	1.21	0.58	103.45	0.14	0.14	0.3	0.43	0.43	0.47	0.935	27
157	1	2	weekday	1.04	92	1.04	0.52	115.38	0.12	0.12	0.26	0.4	0.4	0.55	1.1	54
158	1	2	weekday	0.89	22	1.14	0.58	103.45	0.14	0.14	0.28	0.44	0.44	0.5	1.02	15
159	1	2	weekday	1.1	16	0.98	0.48	125	0.12	0.12	0.24	0.38	0.36	0.54	1.08	15
160	1	2	weekday	0.83	16	1.18	0.58	103.45	0.14	0.14	0.28	0.44	0.44	0.45	0.94	15
161	1	2	weekday	0.89	73	1.08	0.54	111.11	0.12	0.12	0.26	0.4	0.4	0.47	0.97	54
162	1	2	weekday	0.95	18	1.02	0.52	115.38	0.12	0.12	0.24	0.4	0.4	0.5	0.98	12
163	1	2	weekday	0.88	17	1.1	0.55	109.125	0.14	0.14	0.27	0.42	0.42	0.485	0.975	12
164	1	2	weekday	0.73	22	1.2	0.6	100	0.14	0.14	0.28	0.46	0.42	0.45	0.86	21
165	1	2	weekday	1	38	1.04	0.52	115.38	0.12	0.12	0.26	0.4	0.4	0.51	1.06	24
166	1	2	weekday	1.06	113	1.02	0.52	115.38	0.12	0.12	0.24	0.4	0.4	0.56	1.13	75
167	1	2	weekday	1.15	14	1.06	0.54	111.11	0.12	0.12	0.26	0.4	0.4	0.61	1.22	15
168	1	2	weekday	1.185	31	1.02	0.52	115.38	0.12	0.12	0.26	0.4	0.39	0.6	1.205	21
169	1	2	weekday	1.34	29	0.96	0.48	125	0.12	0.12	0.24	0.36	0.36	0.65	1.275	15
170	1	2	weekday	0.815	19	1.14	0.61	98.385	0.15	0.14	0.28	0.45	0.4	0.505	0.92	15
171	1	2	weekday	1.29	43	0.98	0.5	120	0.12	0.12	0.24	0.37	0.38	0.64	1.285	24
172	1	2	weekday	1.34	42	0.98	0.48	125	0.12	0.12	0.24	0.36	0.36	0.66	1.3	24
173	1	2	weekday	1.44	15	0.96	0.48	125	0.12	0.12	0.24	0.36	0.36	0.68	1.36	12
174	1	2	weekday	1.23	87	1	0.5	120	0.12	0.12	0.24	0.38	0.38	0.62	1.23	51
175	1	2	weekday	1.09	36	1.06	0.54	111.11	0.12	0.12	0.26	0.42	0.42	0.58	1.19	24
176	1	2	weekday	1.145	31	1.03	0.52	115.38	0.12	0.12	0.26	0.4	0.4	0.6	1.21	18
177	1	2	weekday	1.32	33	0.96	0.48	125	0.12	0.12	0.24	0.36	0.36	0.64	1.275	21
178	1	2	weekday	1.245	86	1.04	0.52	115.38	0.12	0.12	0.26	0.4	0.39	0.65	1.295	54
179	1	2	weekday	1.18	41	1.04	0.54	111.11	0.12	0.12	0.26	0.4	0.4	0.63	1.21	30
180	1	2	weekday	1.29	27	1	0.5	120	0.12	0.12	0.24	0.38	0.38	0.65	1.275	15
181	1	2	weekday	1.29	24	1.02	0.5	120	0.12	0.12	0.24	0.38	0.38	0.65	1.29	15
182	1	2	weekday	1.27	31	1	0.5	120	0.12	0.12	0.24	0.38	0.38	0.64	1.28	24
183	1	2	weekday	1.28	36	0.98	0.5	120	0.12	0.12	0.24	0.38	0.38	0.63	1.25	21
184	1	2	weekday	1.27	50	1	0.5	120	0.12	0.12	0.24	0.38	0.38	0.63	1.25	30
185	1	2	weekday	1.25	40	1.02	0.52	115.38	0.12	0.12	0.24	0.38	0.38	0.64	1.27	24
186	1	2	weekday	1.27	73	1	0.5	120	0.12	0.12	0.24	0.38	0.38	0.63	1.25	42
187	1	2	weekday	1.23	44	1	0.5	120	0.12	0.12	0.24	0.38	0.38	0.62	1.26	27
188	1	2	weekday	1.245	83	1.02	0.5	120	0.12	0.12	0.24	0.38	0.38	0.635	1.26	54
189	1	2	weekday	1	18	1.08	0.52	115.38	0.12	0.12	0.26	0.4	0.4	0.56	1.08	12
190	1	2	weekday	1.11	34	1.08	0.54	111.11	0.14	0.12	0.26	0.4	0.4	0.6	1.17	24
191	1	2	weekday	1.085	35	1.04	0.5	120	0.12	0.12	0.26	0.38	0.38	0.575	1.14	30
192	1	2	weekday	1.16	14	1.02	0.5	120	0.12	0.12	0.26	0.38	0.4	0.6	1.2	12
193	1	2	weekday	1.24	52	1	0.5	120	0.12	0.12	0.24	0.38	0.38	0.605	1.235	36
194	1	2	weekday	1.16	50	1.08	0.54	111.11	0.14	0.14	0.26	0.42	0.42	0.62	1.22	30
195	1	2	weekday	1.3	42	0.98	0.5	120	0.12	0.12	0.24	0.38	0.38	0.65	1.3	24
196	1	2	weekday	1.23	45	1	0.52	115.38	0.12	0.12	0.24	0.38	0.38	0.62	1.23	33
197	1	2	weekday	1.18	24	0.94	0.48	125	0.12	0.12	0.24	0.36	0.36	0.55	1.11	18
198	1	2	weekday	0.84	24	1.02	0.5	120	0.12	0.12	0.24	0.4	0.38	0.53	1.1	15
199	1	2	weekday	1.34	26	0.96	0.46	130.43	0.12	0.12	0.24	0.36	0.36	0.63	1.27	15
200	1	2	weekday	1.32	20	0.94	0.46	130.43	0.12	0.12	0.22	0.36	0.36	0.62	1.24	12
201	1	2	weekday	1.335	163	0.96	0.48	125	0.12	0.12	0.24	0.36	0.36	0.64	1.28	93
202	1	2	weekday	1.19	37	1.02	0.5	120	0.12	0.12	0.24	0.38	0.38	0.615	1.225	21
203	1	2	weekday	1.21	54	1.01	0.5	120	0.12	0.12	0.24	0.38	0.38	0.62	1.25	36
204	1	2	weekday	1.245	16	0.98	0.51	117.69	0.12	0.12	0.24	0.39	0.39	0.605	1.225	12
205	1	2	weekday	1.345	102	0.96	0.48	125	0.12	0.12	0.24	0.36	0.36	0.65	1.3	57
206	1	2	weekday	0.74	21	1.02	0.51	117.69	0.12	0.12	0.24	0.39	0.39	0.435	0.845	18
207	1	2	weekday	1.29	107	0.96	0.48	125	0.12	0.12	0.24	0.36	0.36	0.625	1.26	57
208	1	2	weekday	1.355	53	0.94	0.48	125	0.12	0.12	0.24	0.36	0.36	0.67	1.325	33
209	1	2	weekday	0.34	15	1.88	0.92	65.495	0.17	0.18	0.39	0.87	0.66	0.325	0.645	18
210	1	2	weekday	1.3	18	0.96	0.48	125	0.12	0.12	0.22	0.36	0.36	0.63	1.23	12
211	1	2	weekday	1.26	21	0.96	0.48	125	0.12	0.12	0.24	0.36	0.36	0.6	1.215	12
212	1	2	weekday	1.275	17	0.97	0.48	125	0.12	0.12	0.23	0.38	0.38	0.615	1.2	12
213	1	2	weekday	1.36	33	0.94	0.48	125	0.12	0.12	0.24	0.36	0.36	0.65	1.33	21
214	1	2	weekday	0.945	15	1.18	0.5	120	0.12	0.12	0.24	0.38	0.38	0.505	1.01	15
215	1	2	weekday	1.055	9	1.4	0.64	93.84	0.16	0.16	0.37	0.48	0.48	0.615	1.515	12
216	1	2	weekday	1.48	26	0.92	0.46	130.43	0.12	0.12	0.22	0.34	0.34	0.69	1.38	18
217	1	2	weekday	1.555	61	0.9	0.46	130.43	0.12	0.12	0.22	0.34	0.34	0.685	1.385	36
218	1	2	weekday	1.485	50	0.88	0.44	136.36	0.11	0.1	0.22	0.34	0.34	0.67	1.34	27
219	1	2	weekday	1.45	41	0.88	0.45	133.395	0.12	0.12	0.22	0.34	0.34	0.63	1.255	24
220	1	2	weekday	1.365	165	0.96	0.48	125	0.12	0.12	0.24	0.36	0.36	0.64	1.29	90
221	1	2	weekday	1.265	45	0.95	0.48	125	0.12	0.12	0.24	0.36	0.36	0.585	1.195	27
222	1	2	weekday	1.24	44	0.96	0.48	125	0.12	0.12	0.24	0.36	0.36	0.59	1.19	27
223	1	2	weekday	1.02	26	1.04	0.52	115.38	0.14	0.14	0.26	0.38	0.38	0.55	1.09	18
224	1	2	weekday	0.705	55	1.22	0.6	100	0.16	0.16	0.3	0.46	0.46	0.46	0.895	48
225	1	2	weekday	1.02	54	1.06	0.52	115.38	0.12	0.12	0.26	0.4	0.4	0.56	1.1	36
226	1	2	weekday	0.76	54	1.22	0.6	100	0.14	0.14	0.28	0.46	0.46	0.5	0.97	39
227	1	2	weekday	1.005	60	1.1	0.54	111.11	0.14	0.14	0.26	0.42	0.42	0.54	1.08	39
228	1	2	weekday	1.015	13	1.13	0.57	106.075	0.15	0.12	0.3	0.47	0.39	0.565	1.135	12
229	1	2	weekday	1.24	155	1.02	0.5	120	0.12	0.12	0.24	0.38	0.38	0.63	1.24	87
230	1	2	weekday	1.17	54	0.98	0.5	120	0.12	0.12	0.24	0.37	0.36	0.58	1.16	36
231	1	2	weekday	1.22	20	0.96	0.5	120	0.12	0.12	0.24	0.36	0.38	0.59	1.2	15
232	1	2	weekday	1.28	50	0.94	0.48	125	0.12	0.12	0.22	0.36	0.36	0.58	1.17	33
233	1	2	weekday	1.25	18	0.94	0.46	130.43	0.12	0.12	0.24	0.36	0.36	0.61	1.25	12
234	1	2	weekday	1.205	13	0.97	0.47	128.18	0.12	0.12	0.23	0.38	0.35	0.57	1.175	12
235	1	2	weekday	1.23	127	0.98	0.5	120	0.12	0.12	0.24	0.38	0.38	0.605	1.215	72
236	1	2	weekday	0.72	16	1.34	0.68	88.24	0.16	0.16	0.34	0.52	0.52	0.49	0.96	12
237	1	2	weekday	0.92	36	1.12	0.56	107.14	0.14	0.14	0.28	0.43	0.42	0.5	0.98	27
238	1	2	weekday	1.19	96	1.02	0.5	120	0.12	0.12	0.24	0.38	0.38	0.61	1.21	54
239	1	2	weekday	0.9	69	1.16	0.58	103.45	0.14	0.14	0.28	0.44	0.44	0.52	1.04	48
240	1	2	weekday	0.89	134	1.16	0.58	103.45	0.14	0.14	0.28	0.44	0.44	0.53	1.04	87
241	1	2	weekday	0.71	40	1.22	0.6	100	0.16	0.16	0.3	0.46	0.46	0.43	0.83	30
242	1	2	weekday	0.62	24	1.26	0.62	96.77	0.16	0.16	0.3	0.48	0.48	0.38	0.78	21
243	1	2	weekday	0.635	27	1.26	0.66	90.995	0.16	0.16	0.32	0.49	0.46	0.39	0.795	21
244	1	2	weekday	1	28	1.02	0.5	120	0.12	0.12	0.24	0.4	0.38	0.5	1.01	18
245	1	2	weekday	0.99	42	1.04	0.52	115.38	0.12	0.12	0.26	0.4	0.4	0.5	1	27
246	1	2	weekday	0.9	171	1.08	0.54	111.11	0.14	0.14	0.26	0.42	0.42	0.49	0.98	117
247	1	2	weekday	0.66	15	1.15	0.57	105.295	0.14	0.13	0.27	0.64	0.44	0.385	0.775	21
248	1	2	weekday	0.92	14	0.98	0.47	127.715	0.1	0.12	0.23	0.41	0.37	0.415	0.86	12
249	1	2	weekday	0.81	24	1.06	0.48	125	0.14	0.12	0.24	0.38	0.38	0.43	0.89	30
250	1	2	weekday	0.9	12	1.06	0.52	115.38	0.12	0.12	0.24	0.4	0.4	0.41	0.93	12
251	1	2	weekday	0.45	12	1.5	0.8	75	0.16	0.18	0.34	0.66	0.66	0.35	0.71	15
252	1	2	weekday	0.71	16	1.36	0.66	90.91	0.18	0.16	0.34	1.18	0.5	0.46	0.93	18
253	1	2	weekday	0.65	23	1.26	0.62	96.77	0.16	0.16	0.32	0.48	0.46	0.41	0.83	24
254	1	2	weekday	0.98	44	1.1	0.56	107.14	0.14	0.14	0.28	0.42	0.42	0.54	1.05	27
255	1	2	weekday	1.15	185	1.02	0.5	120	0.12	0.12	0.26	0.38	0.38	0.595	1.18	99
256	1	2	weekday	1.16	18	1.02	0.5	120	0.12	0.12	0.26	0.38	0.38	0.6	1.17	12
257	1	2	weekday	1.105	31	1	0.5	120	0.12	0.12	0.24	0.38	0.38	0.55	1.11	18
258	1	2	weekday	0.79	16	1.26	0.62	96.77	0.16	0.16	0.3	0.46	0.46	0.49	0.97	12
259	1	2	weekday	1.11	16	1.06	0.54	111.11	0.12	0.12	0.26	0.4	0.4	0.6	1.2	12
260	1	2	weekday	1.12	50	1.02	0.52	115.38	0.12	0.12	0.24	0.4	0.4	0.57	1.14	30
261	1	2	weekday	1.24	121	1.02	0.5	120	0.12	0.12	0.24	0.38	0.38	0.61	1.2	78
262	1	2	weekday	0.76	27	1.19	0.62	96.77	0.15	0.14	0.3	0.46	0.46	0.465	0.925	24
263	1	2	weekday	1.01	91	1.08	0.54	111.11	0.14	0.14	0.28	0.42	0.42	0.55	1.11	54
264	1	2	weekday	1	53	1.06	0.53	113.245	0.14	0.14	0.26	0.4	0.4	0.535	1.06	33
265	1	2	weekday	1.195	40	0.98	0.48	125	0.12	0.12	0.24	0.38	0.38	0.58	1.16	27
266	1	2	weekday	1.05	34	1.06	0.54	111.11	0.14	0.14	0.26	0.42	0.4	0.54	1.11	24
267	1	2	weekday	0.62	22	1.31	0.61	98.385	0.14	0.14	0.28	0.51	0.52	0.41	0.955	21
268	1	2	weekday	1.435	38	1.08	0.46	130.43	0.11	0.1	0.22	0.38	0.38	0.74	1.49	39
269	1	2	weekday	1.1	37	0.95	0.47	127.715	0.12	0.12	0.22	0.36	0.36	0.61	1.195	39
270	1	2	weekday	1.18	28	0.98	0.46	130.43	0.12	0.12	0.24	0.38	0.38	0.59	1.17	18
271	1	2	weekday	1.15	35	0.97	0.49	122.5	0.12	0.12	0.24	0.36	0.36	0.565	1.125	24
272	1	2	weekday	1.515	141	0.88	0.44	136.36	0.1	0.1	0.22	0.34	0.34	0.66	1.33	69
273	1	2	weekday	1.61	675	0.86	0.42	142.86	0.1	0.1	0.2	0.32	0.32	0.69	1.38	300
274	1	2	weekday	1.59	205	0.86	0.44	136.36	0.1	0.1	0.22	0.34	0.34	0.69	1.37	129
275	1	2	weekday	0.91	34	1.14	0.58	103.45	0.14	0.14	0.28	0.44	0.44	0.52	1.03	24
276	1	2	weekday	1.07	32	1.04	0.52	115.38	0.14	0.14	0.26	0.4	0.4	0.57	1.11	21
277	1	2	weekday	0.88	29	1.1	0.55	109.125	0.14	0.14	0.26	0.43	0.42	0.49	0.975	21
278	1	2	weekday	1.41	626	0.96	0.48	125	0.12	0.12	0.24	0.36	0.36	0.68	1.36	309
279	1	2	weekday	0.585	33	1.24	0.65	92.505	0.13	0.13	0.28	0.49	0.47	0.44	0.865	27
280	1	2	weekday	0.62	33	1.12	0.58	103.45	0.15	0.14	0.27	0.43	0.42	0.4	0.79	27
281	1	2	weekday	0.69	22	1.12	0.58	103.45	0.14	0.14	0.28	0.42	0.42	0.44	0.8	21
282	1	2	weekday	0.97	70	1.06	0.52	115.38	0.12	0.12	0.26	0.4	0.38	0.51	1	48
283	1	2	weekday	0.995	25	1.02	0.52	115.38	0.12	0.12	0.25	0.39	0.38	0.5	1.005	15
284	1	2	weekday	1.445	15	1.35	0.7	85.995	0.12	0.11	0.31	0.58	0.56	0.96	1.915	12
285	1	2	weekday	1.03	29	1	0.48	125	0.12	0.12	0.24	0.4	0.38	0.48	1.04	24
286	1	2	weekday	0.4	15	1.66	0.85	70.675	0.19	0.15	0.35	0.92	0.67	0.365	0.695	18
287	1	2	weekday	0.86	15	1.18	0.59	101.955	0.15	0.15	0.3	0.45	0.45	0.475	0.99	15
288	1	2	weekday	0.87	17	1.1	0.53	113.245	0.14	0.14	0.28	0.41	0.41	0.525	0.98	12
289	1	2	weekday	0.96	16	1.12	0.5	120	0.12	0.12	0.24	0.42	0.42	0.44	0.92	15
290	1	2	weekday	0.52	13	1.86	0.96	62.525	0.24	0.23	0.47	0.75	0.72	0.39	0.87	15
291	1	2	weekday	0.895	21	1.16	0.54	111.26	0.14	0.14	0.27	0.41	0.41	0.585	1.195	15
292	1	2	weekday	0.55	26	1.32	0.62	96.77	0.14	0.14	0.34	0.5	0.46	0.36	0.7	24
293	1	2	weekday	0.66	13	1.12	0.54	111.11	0.14	0.12	0.26	0.42	0.42	0.36	0.8	12
294	1	2	weekday	0.65	14	1.5	0.78	76.92	0.16	0.18	0.32	0.58	0.58	0.46	0.92	15
295	1	2	weekday	1.44	12	1.12	0.52	115.38	0.12	0.12	0.22	0.4	0.54	0.7	1.39	12
296	1	2	weekday	0.685	13	1.2	0.5	120.77	0.11	0.1	0.23	0.44	0.42	0.46	0.84	12
297	1	2	weekday	0.855	15	1.04	0.51	117.69	0.12	0.12	0.23	0.37	0.37	0.415	0.81	15
298	1	2	weekday	0.77	19	1.11	0.54	111.11	0.12	0.13	0.27	0.42	0.42	0.395	0.845	15
299	1	2	weekday	0.87	32	1.1	0.54	111.11	0.14	0.14	0.26	0.42	0.4	0.48	0.99	27
300	1	2	weekday	1.01	40	0.94	0.48	125	0.12	0.12	0.24	0.36	0.36	0.5	0.98	21
301	1	2	weekday	1.54	461	0.96	0.48	125	0.12	0.12	0.24	0.36	0.36	0.73	1.48	234
302	1	2	weekday	1.735	19	0.98	0.44	136.36	0.12	0.12	0.24	0.34	0.33	0.835	1.685	12
303	1	2	weekday	1.07	31	1.02	0.48	125.215	0.12	0.12	0.24	0.4	0.37	0.61	1.1	27
304	1	2	weekday	2.08	23	0.84	0.42	142.86	0.1	0.1	0.2	0.32	0.32	0.95	1.835	15
305	1	2	weekday	0.55	21	1.3	0.62	96.77	0.16	0.14	0.28	0.48	0.48	0.37	0.755	15
306	1	2	weekday	0.8	13	1.09	0.56	107.69	0.14	0.14	0.28	0.43	0.39	0.47	0.89	12
307	1	2	weekday	0.99	75	1.06	0.54	111.11	0.14	0.14	0.26	0.41	0.4	0.525	1.035	57
308	1	2	weekday	2.37	14	0.94	0.5	120	0.12	0.12	0.24	0.4	0.32	0.67	1.89	15
309	1	2	weekday	1.08	25	1	0.5	120	0.12	0.12	0.24	0.38	0.38	0.58	1.19	18
310	1	2	weekday	0.635	26	1.32	0.65	92.33	0.16	0.16	0.31	0.51	0.49	0.46	0.94	27
311	1	2	weekday	0.845	39	1.02	0.52	115.38	0.12	0.12	0.26	0.41	0.4	0.405	0.865	30
312	1	2	weekday	0.82	21	0.99	0.5	120	0.12	0.12	0.25	0.38	0.38	0.425	0.82	12
313	1	2	weekday	0.87	16	1.1	0.56	107.14	0.14	0.12	0.26	0.42	0.42	0.46	0.92	12
314	1	3	weekend	1.03	16	0.92	0.46	130.43	0.12	0.12	0.24	0.34	0.34	0.49	0.95	12
315	1	3	weekend	1.06	23	0.96	0.46	130.43	0.12	0.12	0.22	0.36	0.38	0.49	1.02	18
316	1	3	weekend	0.985	31	1.02	0.52	115.38	0.12	0.12	0.24	0.4	0.4	0.515	1.045	21
317	1	3	weekend	1.315	56	1	0.5	120	0.12	0.12	0.24	0.38	0.38	0.635	1.29	39
318	1	3	weekend	1.34	24	0.9	0.44	136.36	0.1	0.12	0.22	0.34	0.34	0.61	1.21	21
319	1	3	weekend	0.465	19	1.51	0.61	98.385	0.17	0.12	0.29	1.02	0.76	0.35	0.725	21
320	1	3	weekend	0.635	18	1.51	0.67	89.575	0.16	0.16	0.32	0.51	0.54	0.505	1.025	18
321	1	3	weekend	0.405	17	1.49	0.7	85.995	0.17	0.15	0.33	0.52	0.49	0.335	0.6	18
322	1	3	weekend	0.45	21	1.54	0.84	71.43	0.18	0.18	0.36	0.62	0.58	0.34	0.66	21
323	1	3	weekend	0.49	68	1.59	0.73	82.205	0.16	0.16	0.34	0.63	0.62	0.37	0.735	66
324	1	3	weekend	0.56	24	1.3	0.68	88.24	0.16	0.16	0.32	0.52	0.52	0.38	0.8	18
325	1	3	weekend	1.42	72	0.96	0.48	125	0.12	0.12	0.24	0.36	0.36	0.685	1.365	39
326	1	3	weekend	1.44	108	0.98	0.5	120	0.12	0.12	0.24	0.38	0.38	0.71	1.43	57
327	1	3	weekend	1.4	61	0.92	0.46	130.43	0.12	0.12	0.22	0.36	0.36	0.65	1.32	33
328	1	3	weekend	1.19	31	1.02	0.5	120	0.12	0.12	0.24	0.38	0.38	0.605	1.2	18
329	1	3	weekend	1.58	100	0.9	0.46	130.43	0.12	0.12	0.22	0.34	0.34	0.72	1.44	48
330	1	3	weekend	1.71	79	0.86	0.44	136.36	0.1	0.1	0.2	0.32	0.32	0.735	1.48	39
331	1	3	weekend	1.48	110	0.88	0.44	136.36	0.1	0.1	0.22	0.34	0.34	0.68	1.36	54
332	1	3	weekend	0.965	39	1.1	0.55	109.125	0.14	0.14	0.27	0.42	0.42	0.54	1.1	36
333	1	3	weekend	0.54	36	1.45	0.66	90.91	0.16	0.16	0.34	0.51	0.5	0.37	0.785	30
334	1	3	weekend	0.49	20	1.54	0.78	76.92	0.16	0.16	0.34	0.66	0.6	0.38	0.82	27
335	1	3	weekend	0.435	15	1.62	0.81	74.63	0.17	0.16	0.34	0.77	0.6	0.36	0.685	18
336	1	3	weekend	0.44	25	1.5	0.8	75	0.16	0.16	0.36	0.56	0.54	0.34	0.66	24
337	1	3	weekend	0.49	12	1.64	0.76	78.95	0.18	0.18	0.36	0.58	0.58	0.35	0.74	12
338	1	3	weekend	0.46	15	1.7	0.84	71.43	0.18	0.18	0.38	0.76	0.76	0.4	0.83	15
339	1	3	weekend	0.46	26	1.4	0.62	96.77	0.14	0.14	0.32	0.48	0.48	0.28	0.6	24
340	1	3	weekend	0.57	17	1.44	0.75	80.015	0.18	0.18	0.33	0.6	0.6	0.385	0.88	15
341	1	3	weekend	0.43	20	1.46	0.68	88.24	0.16	0.18	0.36	0.54	0.48	0.34	0.71	21
342	1	3	weekend	0.495	16	1.46	0.7	86.35	0.16	0.16	0.32	0.54	0.54	0.33	0.695	18
343	1	3	weekend	0.51	12	1.72	0.92	65.22	0.2	0.2	0.42	0.72	0.66	0.46	0.83	12
344	1	3	weekend	0.57	18	1.45	0.72	83.395	0.18	0.18	0.35	0.56	0.57	0.39	0.81	15
345	1	3	weekend	0.495	12	1.74	0.9	66.8	0.2	0.16	0.36	0.87	0.71	0.425	0.855	12
346	1	3	weekend	0.43	34	1.62	0.75	80.015	0.18	0.18	0.36	0.56	0.56	0.345	0.7	33
347	1	3	weekend	0.58	13	1.51	0.76	79.165	0.16	0.16	0.33	0.54	0.54	0.44	0.825	12
348	1	3	weekend	0.535	15	1.66	0.83	72.3	0.18	0.18	0.36	0.66	0.66	0.465	0.9	15
349	1	3	weekend	0.61	13	1.27	0.65	93.39	0.16	0.16	0.28	0.57	0.54	0.425	0.955	12
350	1	3	weekend	0.5	16	1.38	0.66	90.91	0.16	0.16	0.32	0.54	0.54	0.36	0.83	15
351	1	3	weekend	0.45	19	1.45	0.75	80.015	0.16	0.16	0.32	0.6	0.59	0.335	0.7	18
352	1	3	weekend	0.495	9	1.79	0.77	80.995	0.18	0.18	0.36	0.85	0.82	0.45	0.835	12
353	1	3	weekend	0.435	15	1.5	0.72	83.33	0.17	0.16	0.34	0.55	0.52	0.335	0.655	15
354	1	3	weekend	0.42	14	1.6	0.7	85.71	0.16	0.16	0.34	0.58	0.58	0.31	0.62	12
355	1	3	weekend	0.545	37	1.72	0.82	73.17	0.18	0.18	0.41	0.63	0.62	0.445	0.835	36
356	1	3	weekend	0.53	13	1.78	0.86	69.77	0.18	0.18	0.34	0.68	0.58	0.43	0.9	12
357	1	3	weekend	0.45	34	1.62	0.8	75	0.18	0.18	0.36	0.68	0.56	0.4	0.86	39
358	1	3	weekend	0.55	49	1.42	0.73	82.33	0.16	0.16	0.33	0.62	0.57	0.345	0.805	54
359	1	3	weekend	0.49	18	1.76	0.78	76.92	0.2	0.2	0.36	0.7	0.7	0.45	0.87	27
360	1	3	weekend	0.5	16	1.58	0.74	81.08	0.18	0.18	0.34	0.58	0.62	0.36	0.74	15
361	1	3	weekend	0.435	16	1.5	0.79	76.55	0.17	0.16	0.35	0.59	0.54	0.36	0.68	15
362	1	3	weekend	0.475	15	1.62	0.75	80.015	0.18	0.17	0.33	0.57	0.58	0.385	0.77	15
363	1	3	weekend	0.49	15	1.25	0.65	92.33	0.15	0.14	0.29	0.48	0.48	0.31	0.605	15
364	1	3	weekend	0.455	17	1.64	0.82	73.345	0.17	0.15	0.33	0.63	0.79	0.425	0.76	18
365	1	3	weekend	0.435	25	1.72	0.72	83.395	0.17	0.16	0.32	0.87	0.63	0.28	0.62	30
366	1	3	weekend	0.49	12	1.82	0.94	63.83	0.2	0.2	0.4	0.66	0.66	0.41	0.8	12
367	1	3	weekend	0.47	38	1.42	0.64	93.75	0.16	0.16	0.34	0.5	0.5	0.34	0.71	36
368	1	3	weekend	0.505	11	1.64	0.8	75.045	0.18	0.19	0.36	0.62	0.62	0.355	0.72	15
369	1	3	weekend	0.48	15	1.84	0.87	69.195	0.2	0.21	0.42	0.7	0.7	0.42	0.835	15
370	1	3	weekend	0.625	13	1.49	0.75	80.015	0.18	0.18	0.35	0.57	0.56	0.445	0.905	12
371	1	3	weekend	0.57	19	1.44	0.7	85.71	0.18	0.16	0.4	0.55	0.51	0.45	0.915	18
372	1	3	weekend	0.45	72	1.62	0.68	88.24	0.18	0.18	0.34	0.66	0.6	0.34	0.77	72
373	1	3	weekend	0.57	14	1.48	0.72	83.33	0.18	0.18	0.34	0.56	0.56	0.43	0.99	12
374	1	3	weekend	0.445	13	1.71	0.73	82.205	0.2	0.18	0.34	0.75	0.75	0.38	0.735	15
375	1	3	weekend	0.44	37	1.62	0.82	73.17	0.18	0.18	0.36	0.62	0.62	0.35	0.73	39
376	1	3	weekend	0.51	71	1.49	0.75	80.015	0.18	0.16	0.34	0.64	0.52	0.38	0.76	75
377	1	3	weekend	0.415	13	1.76	0.81	74.085	0.17	0.16	0.3	0.78	0.78	0.345	0.705	12
378	1	3	weekend	0.455	9	1.66	0.83	74.73	0.18	0.17	0.34	0.66	0.5	0.305	0.69	12
379	1	3	weekend	0.46	31	1.64	0.84	71.43	0.18	0.18	0.34	1.2	0.62	0.43	0.83	33
380	1	3	weekend	0.59	11	1.43	0.72	83.33	0.2	0.2	0.39	0.53	0.53	0.445	0.84	12
381	1	3	weekend	0.39	15	1.6	0.73	82.58	0.16	0.16	0.32	0.73	0.65	0.285	0.625	15
382	1	3	weekend	0.51	32	1.64	0.78	77.125	0.19	0.17	0.34	0.67	0.63	0.405	0.795	36
383	1	3	weekend	0.41	20	2.15	1.1	56.05	0.19	0.15	0.3	0.99	0.69	0.445	0.79	24
384	1	3	weekend	0.455	37	1.62	0.76	78.95	0.19	0.18	0.35	0.58	0.6	0.35	0.735	36
385	1	3	weekend	0.74	28	1.29	0.63	95.26	0.15	0.15	0.3	0.48	0.48	0.45	0.855	27
386	1	3	weekend	1.1	70	1.08	0.54	111.11	0.14	0.14	0.28	0.4	0.4	0.6	1.19	42
387	1	3	weekend	0.975	13	1.17	0.59	101.725	0.14	0.14	0.28	0.45	0.44	0.545	1.145	12
388	1	3	weekend	1.4	769	1.04	0.52	115.38	0.12	0.12	0.26	0.4	0.4	0.73	1.45	402
389	1	3	weekend	1.56	372	1.04	0.52	115.38	0.12	0.12	0.26	0.4	0.4	0.81	1.61	195
390	1	3	weekend	1.56	295	1.04	0.52	115.38	0.12	0.12	0.24	0.4	0.4	0.8	1.6	156
391	1	3	weekend	1.47	300	1.02	0.52	115.38	0.12	0.12	0.24	0.38	0.38	0.75	1.51	162
392	1	3	weekend	1.44	746	1.04	0.52	115.38	0.12	0.12	0.26	0.4	0.4	0.74	1.47	390
393	1	3	weekend	0.62	19	1.42	0.68	88.24	0.16	0.18	0.36	0.5	0.5	0.45	0.86	18
394	1	3	weekend	1.25	295	1.08	0.54	111.11	0.14	0.14	0.26	0.4	0.4	0.67	1.35	165
395	1	3	weekend	0.715	18	1.23	0.61	98.385	0.14	0.15	0.3	0.46	0.46	0.42	0.845	18
396	1	3	weekend	0.47	19	1.66	0.79	76.255	0.16	0.12	0.31	0.79	0.52	0.38	0.735	18
397	1	3	weekend	0.95	35	1.12	0.56	107.14	0.14	0.14	0.28	0.44	0.44	0.54	1.075	24
398	1	3	weekend	1.255	29	1.01	0.5	120	0.12	0.12	0.24	0.38	0.38	0.625	1.235	18
399	1	3	weekend	0.635	10	1.5	0.67	92.03	0.24	0.24	0.5	0.57	0.48	0.38	0.935	12
400	1	3	weekend	0.52	34	1.52	0.78	76.92	0.16	0.16	0.32	0.56	0.56	0.37	0.76	30
401	1	3	weekend	0.56	23	1.28	0.64	93.84	0.16	0.14	0.33	0.47	0.47	0.385	0.735	21
402	1	3	weekend	0.4	22	1.52	0.76	79.44	0.18	0.18	0.36	0.57	0.5	0.325	0.685	21
403	1	3	weekend	0.39	12	1.82	0.88	68.18	0.14	0.12	0.26	1.22	1.1	0.3	0.65	12
404	1	3	weekend	0.66	11	1.25	0.65	92.33	0.15	0.15	0.3	0.5	0.5	0.38	0.795	15
405	1	3	weekend	1.205	828	1.08	0.54	111.11	0.14	0.14	0.26	0.4	0.4	0.65	1.31	468
406	1	3	weekend	0.83	19	1.28	0.62	96.77	0.16	0.16	0.31	0.46	0.46	0.54	1.05	15
407	1	3	weekend	0.565	13	1.54	0.69	87.12	0.14	0.12	0.28	0.92	0.68	0.455	0.89	15
408	1	3	weekend	0.74	107	1.38	0.7	85.71	0.16	0.16	0.32	0.53	0.52	0.52	1.025	87
409	1	3	weekend	0.43	14	1.52	0.72	83.33	0.16	0.16	0.32	0.56	0.56	0.32	0.67	15
410	1	3	weekend	1.16	32	1.04	0.52	115.38	0.12	0.12	0.24	0.4	0.4	0.63	1.26	21
411	1	3	weekend	0.51	24	1.36	0.6	100	0.16	0.16	0.3	0.5	0.5	0.35	0.74	18
412	1	3	weekend	0.85	25	1.2	0.62	96.77	0.16	0.16	0.3	0.48	0.48	0.56	1.05	24
413	1	3	weekend	0.89	38	1.19	0.59	101.725	0.15	0.14	0.3	0.44	0.44	0.5	1.005	27
414	1	3	weekend	0.47	15	1.48	0.76	78.95	0.17	0.17	0.36	0.56	0.56	0.36	0.67	18
415	1	3	weekend	1.18	58	1.1	0.54	111.11	0.14	0.14	0.26	0.41	0.41	0.65	1.285	36
416	1	3	weekend	0.985	16	1.3	0.67	89.575	0.16	0.16	0.32	0.52	0.49	0.615	1.285	15
417	1	3	weekend	1.105	49	1.08	0.54	111.11	0.14	0.14	0.28	0.4	0.4	0.6	1.205	30
418	1	3	weekend	1	32	1.2	0.52	115.38	0.1	0.1	0.24	0.4	0.3	0.5	1.1	30
419	1	3	weekend	1.27	41	1.02	0.5	120	0.12	0.12	0.24	0.38	0.38	0.63	1.25	27
420	1	3	weekend	0.64	21	1.46	0.68	88.24	0.16	0.16	0.32	0.52	0.56	0.38	0.79	21
421	1	3	weekend	1.18	24	1	0.5	120	0.12	0.12	0.26	0.38	0.38	0.6	1.19	15
422	1	3	weekend	1.12	44	0.99	0.5	120	0.12	0.12	0.22	0.39	0.38	0.59	1.135	39
423	1	3	weekend	1.07	38	1.04	0.52	115.38	0.13	0.12	0.26	0.4	0.4	0.565	1.135	33
424	1	3	weekend	0.84	21	1.23	0.59	101.725	0.14	0.14	0.3	0.44	0.44	0.49	0.95	18
425	1	3	weekend	0.46	12	1.54	0.7	85.71	0.14	0.14	0.34	0.64	0.72	0.37	0.77	12
426	1	3	weekend	0.365	12	1.65	0.73	88.165	0.14	0.13	0.28	0.93	0.85	0.345	0.665	12
427	1	3	weekend	0.49	31	1.42	0.72	83.33	0.16	0.16	0.34	0.5	0.5	0.34	0.62	33
428	1	3	weekend	0.36	12	1.48	0.74	81.08	0.16	0.14	0.3	0.56	0.58	0.28	0.61	12
429	1	3	weekend	0.43	18	1.61	0.79	76.06	0.18	0.19	0.38	0.58	0.58	0.365	0.7	18
430	1	3	weekend	0.415	19	1.69	0.81	74.085	0.18	0.18	0.37	0.64	0.64	0.365	0.725	21
431	1	3	weekend	0.45	22	1.67	0.78	76.975	0.19	0.19	0.39	0.61	0.6	0.355	0.73	21
432	1	3	weekend	0.48	30	1.38	0.7	85.71	0.16	0.14	0.3	0.56	0.5	0.34	0.7	30
433	1	3	weekend	0.46	22	1.42	0.66	90.91	0.16	0.16	0.34	0.52	0.5	0.28	0.61	24
434	1	3	weekend	0.44	12	1.48	0.64	93.75	0.16	0.16	0.3	0.48	0.48	0.35	0.66	12
435	1	3	weekend	0.44	16	1.64	1	60	0.16	0.14	0.28	0.98	0.94	0.37	0.71	15
436	1	3	weekend	1.06	52	1.1	0.56	107.14	0.14	0.14	0.28	0.42	0.42	0.57	1.16	45
437	1	3	weekend	0.8	35	1.12	0.56	107.14	0.14	0.14	0.28	0.42	0.42	0.44	0.9	27
438	1	3	weekend	0.93	27	1.06	0.54	111.11	0.14	0.14	0.26	0.42	0.42	0.49	0.98	18
439	1	3	weekend	1.3	17	1.06	0.48	125	0.14	0.14	0.36	0.38	0.38	0.67	1.25	18
440	1	3	weekend	0.705	59	1.2	0.6	100	0.15	0.14	0.3	0.45	0.44	0.43	0.855	39
441	1	3	weekend	1.39	28	1	0.5	120	0.12	0.12	0.24	0.38	0.38	0.69	1.41	15
442	1	3	weekend	0.685	17	1.15	0.57	105.295	0.14	0.14	0.28	0.43	0.44	0.38	0.78	12
443	1	3	weekend	0.745	17	1.14	0.59	101.725	0.14	0.14	0.28	0.44	0.42	0.395	0.855	15
444	1	3	weekend	0.42	12	1.52	0.7	85.71	0.18	0.16	0.36	0.54	0.5	0.31	0.64	12
445	1	3	weekend	1.55	16	0.87	0.38	157.89	0.12	0.23	0.35	0.26	0.26	0.65	1.365	21
446	1	3	weekend	0.91	28	1.1	0.54	111.11	0.14	0.14	0.28	0.4	0.4	0.5	0.99	18
447	1	3	weekend	0.89	16	1.06	0.54	111.11	0.14	0.14	0.26	0.4	0.4	0.45	0.93	18
448	1	3	weekend	0.63	20	1.16	0.56	107.14	0.14	0.14	0.28	0.42	0.42	0.42	0.82	18
449	1	3	weekend	0.53	15	1.19	0.61	98.385	0.16	0.16	0.3	0.45	0.45	0.325	0.645	12
450	1	3	weekend	0.58	11	1.6	0.81	74.63	0.18	0.18	0.36	0.56	0.56	0.44	0.86	15
451	1	3	weekend	0.62	18	1.24	0.61	98.385	0.15	0.15	0.3	0.47	0.45	0.335	0.74	21
452	1	3	weekend	0.5	13	1.12	0.55	109.125	0.14	0.13	0.26	0.44	0.42	0.295	0.56	12
453	1	3	weekend	0.585	13	1.16	0.59	101.955	0.14	0.14	0.3	0.44	0.44	0.445	0.8	12
454	1	3	weekend	0.65	23	1.17	0.6	100	0.14	0.14	0.29	0.45	0.44	0.395	0.76	18
455	1	3	weekend	0.83	36	1.14	0.56	107.14	0.14	0.14	0.28	0.42	0.42	0.47	0.94	24
456	1	3	weekend	0.84	30	1.18	0.54	111.11	0.14	0.14	0.28	0.4	0.4	0.52	1.06	18
457	1	3	weekend	0.68	23	1.26	0.62	96.77	0.14	0.14	0.28	0.46	0.46	0.41	0.79	27
458	1	3	weekend	0.99	40	1.12	0.54	111.11	0.14	0.14	0.26	0.4	0.42	0.57	1.17	27
459	1	3	weekend	1.13	33	1.06	0.53	113.245	0.13	0.14	0.26	0.4	0.4	0.595	1.205	21
460	1	3	weekend	1.2	49	1	0.44	136.36	0.12	0.12	0.22	0.32	0.32	0.63	1.23	33
461	1	3	weekend	1.125	19	1.14	0.52	115.555	0.12	0.12	0.26	0.44	0.41	0.63	1.23	12
462	1	3	weekend	0.73	14	1.72	0.86	69.77	0.16	0.16	0.32	0.7	0.7	0.63	1.28	18
463	1	3	weekend	0.82	39	1.25	0.61	98.385	0.14	0.14	0.3	0.46	0.46	0.505	1	30
464	1	3	weekend	1.01	18	1.09	0.55	110	0.13	0.11	0.23	0.48	0.43	0.56	1.22	18
465	1	3	weekend	0.87	16	1.22	0.57	105.295	0.15	0.16	0.3	0.45	0.45	0.525	1.075	15
466	1	3	weekend	0.46	12	1.61	0.75	80.015	0.18	0.18	0.42	0.55	0.57	0.305	0.715	12
467	1	3	weekend	0.7	36	1.36	0.67	89.575	0.16	0.16	0.34	0.51	0.5	0.455	0.895	30
468	1	3	weekend	0.625	23	1.24	0.63	95.26	0.16	0.16	0.31	0.48	0.46	0.375	0.745	18
469	1	3	weekend	0.715	31	1.2	0.58	103.45	0.14	0.14	0.3	0.45	0.45	0.425	0.88	24
470	1	3	weekend	0.81	34	1.16	0.59	101.725	0.14	0.14	0.3	0.44	0.44	0.475	0.96	30
471	1	3	weekend	0.785	15	1.24	0.62	96.77	0.14	0.14	0.27	0.48	0.5	0.535	0.985	12
472	1	3	weekend	0.48	14	1.88	0.96	62.5	0.16	0.16	0.32	0.84	0.8	0.42	0.9	15
473	1	3	weekend	0.47	23	1.76	0.86	69.77	0.14	0.14	0.3	0.7	0.66	0.39	0.79	21
474	1	3	weekend	1.05	99	1.04	0.52	115.38	0.12	0.12	0.26	0.4	0.39	0.595	1.125	60
475	1	3	weekend	1.16	78	0.9	0.46	130.43	0.12	0.12	0.22	0.34	0.34	0.52	1.06	45
476	1	3	weekend	1.23	27	0.96	0.48	125	0.12	0.12	0.24	0.36	0.36	0.58	1.17	21
477	1	3	weekend	1.12	45	1.12	0.56	107.14	0.14	0.14	0.26	0.42	0.42	0.62	1.25	30
478	1	3	weekend	0.57	22	1.68	0.94	63.83	0.14	0.12	0.28	0.82	0.82	0.45	0.96	36
479	1	3	weekend	0.4	13	1.64	0.77	78.25	0.18	0.18	0.34	0.57	0.61	0.345	0.63	12
480	1	3	weekend	1.08	41	1.06	0.52	115.38	0.14	0.14	0.26	0.4	0.4	0.555	1.14	24
481	1	3	weekend	1.03	31	1.19	0.59	101.725	0.14	0.14	0.3	0.44	0.44	0.63	1.235	21
482	1	3	weekend	0.79	39	1.26	0.62	96.77	0.16	0.16	0.3	0.48	0.46	0.48	1.02	36
483	1	3	weekend	1.07	37	1.14	0.56	107.14	0.14	0.14	0.28	0.42	0.42	0.58	1.18	30
484	1	3	weekend	0.9	68	1.24	0.62	96.875	0.16	0.14	0.3	0.47	0.46	0.555	1.07	78
485	1	3	weekend	0.94	16	1.06	0.54	111.11	0.14	0.14	0.26	0.4	0.4	0.48	0.99	12
486	1	3	weekend	0.81	14	1.04	0.52	115.38	0.12	0.14	0.26	0.4	0.4	0.41	0.87	12
487	1	3	weekend	0.86	19	1.1	0.56	107.14	0.14	0.14	0.27	0.42	0.42	0.455	0.935	15
488	1	3	weekend	0.95	29	0.98	0.48	125	0.12	0.12	0.24	0.36	0.36	0.45	0.92	18
489	1	3	weekend	0.71	18	0.94	0.48	125	0.12	0.12	0.24	0.36	0.36	0.35	0.7	18
490	1	3	weekend	0.835	15	1.19	0.6	100	0.14	0.13	0.28	0.5	0.45	0.505	1.19	15
491	1	3	weekend	0.95	10	1.18	0.42	142.86	0.08	0.08	0.18	0.68	0.66	0.53	1.11	12
492	1	3	weekend	1	30	1.12	0.56	107.14	0.14	0.12	0.28	0.44	0.42	0.56	1.08	21
493	1	3	weekend	1.16	28	1.02	0.5	120	0.12	0.12	0.24	0.38	0.38	0.58	1.17	15
494	1	3	weekend	0.405	15	1.57	0.7	86.845	0.18	0.18	0.36	0.52	0.61	0.295	0.625	15
495	1	3	weekend	0.38	30	1.62	0.74	81.08	0.16	0.16	0.32	0.66	0.6	0.31	0.64	30
496	1	3	weekend	1.18	122	1.06	0.54	111.11	0.14	0.14	0.26	0.4	0.4	0.62	1.25	75
497	1	3	weekend	1.1	67	1.08	0.54	111.11	0.14	0.14	0.26	0.4	0.4	0.59	1.18	39
498	1	3	weekend	0.47	16	1.3	0.64	93.75	0.17	0.18	0.32	0.48	0.47	0.31	0.585	12
499	1	3	weekend	0.86	44	1.16	0.58	103.45	0.14	0.14	0.28	0.44	0.44	0.52	1.04	33
500	1	3	weekend	0.99	143	1.08	0.54	111.11	0.14	0.14	0.26	0.42	0.42	0.55	1.095	84
501	1	3	weekend	0.74	14	1.2	0.6	100	0.16	0.16	0.3	0.44	0.44	0.46	0.92	12
502	1	3	weekend	1.02	70	1.08	0.54	111.11	0.14	0.14	0.26	0.4	0.4	0.54	1.1	42
503	1	3	weekend	1.05	54	1.03	0.52	115.38	0.12	0.12	0.26	0.4	0.4	0.545	1.08	36
504	1	3	weekend	1.015	71	1.06	0.54	111.11	0.12	0.12	0.26	0.4	0.4	0.55	1.09	42
505	1	3	weekend	1.075	33	1.09	0.55	109.125	0.14	0.14	0.26	0.41	0.4	0.54	1.18	27
506	1	3	weekend	0.975	17	1.1	0.54	111.11	0.14	0.14	0.28	0.41	0.41	0.535	1.075	12
507	1	3	weekend	1.05	44	1.06	0.52	115.38	0.12	0.12	0.26	0.4	0.4	0.56	1.11	27
508	1	3	weekend	0.98	76	1.1	0.54	111.11	0.14	0.14	0.26	0.42	0.42	0.54	1.06	51
509	1	3	weekend	0.74	15	1.25	0.64	93.75	0.16	0.16	0.3	0.48	0.48	0.445	0.895	15
510	1	3	weekend	1.01	88	1.12	0.56	107.14	0.14	0.14	0.28	0.42	0.42	0.56	1.12	57
511	1	3	weekend	0.82	30	1.16	0.58	103.45	0.14	0.14	0.28	0.44	0.44	0.49	0.93	21
512	1	3	weekend	0.845	22	1.1	0.54	111.11	0.13	0.14	0.26	0.42	0.42	0.47	0.935	18
513	1	3	weekend	1.07	111	1.06	0.52	115.38	0.12	0.12	0.26	0.4	0.4	0.57	1.14	63
514	1	3	weekend	0.39	14	1.83	0.9	66.7	0.2	0.2	0.43	0.7	0.69	0.4	0.745	15
515	1	3	weekend	0.495	16	1.22	0.57	105.555	0.14	0.14	0.25	0.46	0.46	0.305	0.645	18
516	1	3	weekend	1.17	54	1.1	0.56	107.14	0.14	0.14	0.26	0.42	0.42	0.63	1.26	39
517	1	3	weekend	1.51	28	0.82	0.4	150	0.1	0.1	0.2	0.3	0.3	0.64	1.26	15
518	1	3	weekend	1.385	44	1.12	0.54	111.11	0.12	0.14	0.27	0.42	0.42	0.67	1.305	27
519	1	3	weekend	0.73	66	1.2	0.6	100	0.14	0.14	0.29	0.46	0.46	0.45	0.865	48
520	1	3	weekend	0.66	46	1.21	0.56	107.28	0.14	0.12	0.28	0.46	0.42	0.43	0.86	45
521	1	3	weekend	0.91	33	1.03	0.52	115.38	0.13	0.12	0.26	0.38	0.38	0.46	0.93	33
522	1	3	weekend	1.56	18	0.92	0.52	115.38	0.14	0.16	0.32	0.38	0.38	0.69	1.65	12
523	1	3	weekend	1.1	19	0.98	0.5	120	0.12	0.12	0.24	0.38	0.38	0.54	1.06	15
524	1	3	weekend	0.66	26	1.29	0.65	92.33	0.15	0.14	0.3	0.5	0.47	0.44	0.87	24
525	1	3	weekend	0.82	34	1.06	0.54	111.11	0.14	0.14	0.28	0.42	0.42	0.44	0.88	24
526	1	3	weekend	0.565	18	1.83	0.87	69.195	0.2	0.13	0.32	1.11	0.84	0.505	0.995	24
527	1	3	weekend	1.07	17	1	0.5	120	0.12	0.12	0.24	0.38	0.38	0.53	1.065	12
528	1	3	weekend	0.555	15	1.24	0.71	89.645	0.14	0.14	0.28	1.44	0.37	0.3	0.645	15
529	1	3	weekend	1.51	49	0.86	0.42	142.86	0.1	0.1	0.2	0.34	0.34	0.675	1.345	27
530	1	3	weekend	0.93	16	1.2	0.6	100	0.14	0.14	0.3	0.46	0.46	0.59	1.18	15
531	1	3	weekend	0.48	26	1.29	0.6	100	0.14	0.15	0.3	0.45	0.45	0.305	0.665	30
532	1	3	weekend	0.86	25	1.03	0.5	120.19	0.13	0.13	0.26	0.38	0.38	0.385	0.865	21
533	1	3	weekend	0.52	12	1.7	0.68	88.24	0.18	0.16	0.34	0.7	0.5	0.33	0.68	12
534	1	3	weekend	0.885	25	1.26	0.62	96.77	0.14	0.14	0.28	0.49	0.49	0.48	1.035	18
535	1	3	weekend	0.42	13	1.46	0.66	90.91	0.14	0.14	0.48	0.48	0.46	0.35	0.66	12
536	1	3	weekend	1.025	15	0.97	0.46	130.43	0.12	0.12	0.25	0.35	0.36	0.615	1.325	12
537	1	3	weekend	0.79	17	1.05	0.51	118.055	0.12	0.12	0.26	0.41	0.41	0.37	0.77	15
538	1	3	weekend	0.73	16	1.06	0.5	120.19	0.12	0.14	0.23	0.38	0.4	0.345	0.76	15
539	1	3	weekend	0.685	13	1.2	0.6	100	0.15	0.15	0.3	0.44	0.44	0.405	0.86	15
540	1	3	weekend	1.2	16	1.12	0.56	107.14	0.14	0.12	0.26	0.44	0.42	0.62	1.29	12
541	1	3	weekend	1.015	35	1.06	0.47	127.715	0.12	0.12	0.24	0.38	0.38	0.595	1.13	24
542	1	3	weekend	0.765	15	1.04	0.52	115.555	0.12	0.12	0.24	0.41	0.41	0.365	0.81	12
543	1	3	weekend	0.95	22	0.98	0.48	125	0.12	0.12	0.24	0.36	0.36	0.47	0.94	15
544	1	3	weekend	0.63	26	1.08	0.5	120	0.14	0.12	0.26	0.38	0.38	0.33	0.69	18
545	1	3	weekend	0.735	35	1.3	0.62	96.77	0.14	0.14	0.28	0.45	0.45	0.465	0.9	27
546	1	3	weekend	0.495	13	1.73	0.88	69.07	0.23	0.16	0.41	0.78	0.69	0.42	0.84	15
547	1	3	weekend	0.46	15	1.9	0.84	75.72	0.16	0.17	0.32	1.85	0.92	0.325	0.755	21
548	1	3	weekend	1.06	19	0.96	0.48	125	0.12	0.12	0.24	0.36	0.36	0.5	0.995	15
549	1	3	weekend	0.89	29	1.12	0.56	107.14	0.14	0.12	0.28	0.42	0.42	0.51	0.99	24
550	1	3	weekend	0.645	35	1.24	0.59	101.725	0.14	0.15	0.3	0.47	0.47	0.425	0.88	33
551	1	3	weekend	0.75	23	1.14	0.56	107.14	0.14	0.14	0.28	0.42	0.42	0.44	0.895	21
552	1	3	weekend	0.72	16	1.1	0.58	103.45	0.16	0.16	0.3	0.42	0.42	0.47	0.83	15
553	1	3	weekend	0.775	28	1.19	0.6	100	0.14	0.14	0.28	0.46	0.46	0.445	0.89	27
554	1	3	weekend	0.69	12	1.18	0.58	103.57	0.14	0.15	0.29	0.46	0.46	0.41	0.845	12
555	1	3	weekend	0.69	19	1.25	0.61	98.385	0.14	0.14	0.28	0.48	0.47	0.435	0.855	18
556	1	3	weekend	0.715	13	1.11	0.57	105.555	0.14	0.13	0.27	0.43	0.39	0.415	0.8	15
557	1	3	weekend	0.77	23	1.07	0.48	125	0.1	0.11	0.23	0.37	0.36	0.4	0.825	21
558	1	3	weekend	1.175	26	1.17	0.49	122.5	0.1	0.08	0.16	0.76	0.65	0.58	1.34	24
559	1	3	weekend	0.46	15	1.32	0.7	85.71	0.18	0.16	0.32	0.52	0.52	0.31	0.65	12
560	1	3	weekend	0.74	12	1.06	0.52	115.38	0.14	0.14	0.26	0.38	0.38	0.38	0.74	12
561	1	3	weekend	0.85	19	1.03	0.53	113.245	0.14	0.13	0.26	0.4	0.4	0.435	0.89	18
562	1	3	weekend	0.65	26	1.2	0.56	107.14	0.14	0.14	0.28	0.44	0.44	0.36	0.75	18
563	1	3	weekend	0.58	16	1.2	0.61	98.385	0.16	0.15	0.31	0.45	0.45	0.34	0.69	15
564	1	3	weekend	0.76	21	1.08	0.54	111.11	0.14	0.14	0.28	0.42	0.42	0.38	0.8	18
565	1	3	weekend	0.755	13	1.18	0.58	103.45	0.16	0.16	0.29	0.44	0.44	0.43	0.885	12
566	1	3	weekend	0.94	13	1.06	0.54	111.11	0.14	0.14	0.28	0.8	0.4	0.51	0.94	12
567	1	3	weekend	0.78	15	1.12	0.57	105.555	0.14	0.14	0.28	0.43	0.41	0.45	0.905	12
568	1	3	weekend	0.51	14	1.18	0.58	103.45	0.14	0.14	0.28	0.44	0.44	0.28	0.62	15
569	1	3	weekend	0.66	19	1.19	0.6	100	0.15	0.14	0.3	0.46	0.43	0.375	0.775	15
570	1	3	weekend	0.99	17	0.86	0.44	136.36	0.1	0.1	0.22	0.34	0.34	0.44	0.89	12
571	1	3	weekend	0.94	34	1.26	0.66	90.91	0.16	0.16	0.32	0.5	0.48	0.51	1.29	30
572	1	4	weekend	0.8	30	1.06	0.54	111.26	0.12	0.12	0.26	0.43	0.43	0.44	0.86	33
573	1	4	weekend	0.83	19	1.04	0.54	111.11	0.12	0.12	0.24	0.4	0.38	0.44	0.95	15
574	1	4	weekend	0.71	13	1.27	0.63	95.26	0.16	0.16	0.3	0.47	0.47	0.46	0.925	12
575	1	4	weekend	0.89	19	1.1	0.55	109.125	0.14	0.14	0.28	0.42	0.42	0.465	1.03	18
576	1	4	weekend	1.4	22	1.14	0.56	107.14	0.14	0.14	0.26	0.42	0.42	0.74	1.63	15
577	1	4	weekend	0.99	21	1.08	0.54	111.11	0.14	0.14	0.26	0.42	0.4	0.53	1.06	21
578	1	4	weekend	0.81	50	1.14	0.56	107.14	0.14	0.14	0.28	0.42	0.42	0.48	0.94	39
579	1	4	weekend	1	24	1.08	0.54	111.11	0.12	0.12	0.26	0.4	0.4	0.52	1.04	18
580	1	4	weekend	0.79	17	1.12	0.54	111.11	0.14	0.14	0.28	0.41	0.41	0.46	0.945	15
581	1	4	weekend	0.6	21	1.19	0.59	101.725	0.14	0.13	0.26	0.45	0.45	0.395	0.805	18
582	1	4	weekend	0.84	13	1.14	0.56	107.14	0.14	0.14	0.28	0.42	0.42	0.46	0.91	12
583	1	4	weekend	0.49	13	1.36	0.69	87.12	0.16	0.16	0.32	0.53	0.51	0.29	0.665	12
584	1	4	weekend	0.82	43	1.04	0.52	115.38	0.14	0.13	0.26	0.4	0.4	0.445	0.88	33
585	1	4	weekend	0.865	13	1.06	0.54	111.26	0.13	0.12	0.25	0.41	0.38	0.365	0.885	12
586	1	4	weekend	0.83	16	1.04	0.52	115.38	0.14	0.14	0.26	0.4	0.38	0.45	0.94	15
587	1	4	weekend	0.835	14	1.04	0.52	115.38	0.13	0.12	0.26	0.4	0.39	0.425	0.845	15
588	1	4	weekend	0.63	30	1.31	0.59	101.725	0.14	0.14	0.3	0.44	0.42	0.415	0.825	24
589	1	4	weekend	0.725	30	1.1	0.55	109.125	0.12	0.13	0.27	0.43	0.43	0.42	0.805	27
590	1	4	weekend	0.685	15	1.14	0.58	103.94	0.14	0.13	0.26	0.43	0.42	0.38	0.76	12
591	1	4	weekend	0.81	21	1.05	0.51	117.69	0.12	0.12	0.24	0.39	0.39	0.425	0.87	18
592	1	4	weekend	0.755	21	1.05	0.52	115.38	0.13	0.12	0.26	0.4	0.39	0.395	0.775	12
593	1	4	weekend	0.955	19	1.01	0.5	120	0.12	0.12	0.26	0.38	0.37	0.51	0.96	15
594	1	4	weekend	0.8	13	1.09	0.54	111.11	0.12	0.13	0.25	0.41	0.41	0.445	0.89	15
595	1	4	weekend	0.685	21	1.03	0.51	117.69	0.14	0.13	0.26	0.39	0.39	0.33	0.685	15
596	1	4	weekend	0.45	23	1.26	0.72	83.33	0.16	0.16	0.32	0.56	0.5	0.38	0.7	24
597	1	4	weekend	0.54	10	1.64	0.82	73.17	0.18	0.18	0.34	0.64	0.64	0.36	0.79	12
598	1	4	weekend	0.91	45	0.95	0.48	125	0.12	0.12	0.24	0.36	0.36	0.46	0.89	39
599	1	4	weekend	0.855	21	1.02	0.52	115.38	0.12	0.12	0.24	0.38	0.38	0.49	0.91	15
600	1	4	weekend	0.92	17	1	0.5	120	0.12	0.12	0.24	0.38	0.38	0.41	0.91	15
601	1	4	weekend	1.055	30	1.06	0.52	115.38	0.12	0.12	0.25	0.39	0.38	0.52	1.04	21
602	1	4	weekend	1.29	20	0.94	0.46	130.43	0.11	0.1	0.22	0.35	0.36	0.61	1.18	12
603	1	4	weekend	0.395	11	1.33	0.73	82.58	0.15	0.14	0.28	0.6	0.52	0.295	0.53	12
604	1	4	weekend	0.49	35	1.45	0.67	89.575	0.16	0.16	0.33	0.51	0.5	0.345	0.69	30
605	1	4	weekend	0.51	50	1.58	0.74	81.08	0.16	0.16	0.32	0.56	0.54	0.38	0.73	48
606	1	4	weekend	1.195	108	1.03	0.52	115.38	0.12	0.12	0.24	0.38	0.38	0.61	1.215	66
607	1	4	weekend	1.22	64	1.02	0.51	117.69	0.12	0.12	0.24	0.38	0.38	0.62	1.25	45
608	1	4	weekend	1.035	33	1.05	0.52	115.38	0.12	0.12	0.26	0.4	0.39	0.56	1.09	24
609	1	4	weekend	1.18	27	1.02	0.52	115.38	0.12	0.12	0.24	0.38	0.38	0.625	1.205	15
610	1	4	weekend	1.13	77	1.04	0.52	115.38	0.12	0.12	0.26	0.4	0.4	0.595	1.185	42
611	1	4	weekend	1.09	38	1.06	0.54	111.11	0.12	0.12	0.26	0.4	0.4	0.58	1.17	24
612	1	4	weekend	0.37	13	1.77	0.85	70.675	0.16	0.15	0.33	1.04	0.8	0.315	0.645	15
613	1	4	weekend	0.44	23	1.55	0.7	85.71	0.17	0.15	0.31	0.66	0.55	0.355	0.635	21
614	1	4	weekend	0.465	23	1.45	0.68	88.31	0.16	0.16	0.32	0.52	0.5	0.33	0.655	21
615	1	4	weekend	0.445	46	1.54	0.73	82.205	0.18	0.18	0.35	0.59	0.56	0.345	0.67	42
616	1	4	weekend	0.395	12	1.57	0.74	81.14	0.18	0.17	0.34	0.56	0.69	0.35	0.675	12
617	1	4	weekend	0.47	76	1.44	0.68	88.24	0.16	0.16	0.32	0.55	0.51	0.35	0.71	72
618	1	4	weekend	0.44	12	1.7	0.86	69.77	0.18	0.18	0.42	0.64	0.58	0.39	0.77	12
619	1	4	weekend	0.46	11	1.39	0.66	91.665	0.17	0.17	0.35	0.5	0.5	0.315	0.625	12
620	1	4	weekend	0.48	17	1.46	0.74	81.08	0.16	0.16	0.34	0.58	0.54	0.37	0.69	18
621	1	4	weekend	0.655	14	1.22	0.64	94.12	0.15	0.15	0.3	0.5	0.5	0.375	0.79	18
622	1	4	weekend	0.61	19	1.36	0.72	83.33	0.16	0.16	0.3	0.52	0.52	0.43	0.86	21
623	1	4	weekend	0.43	30	1.54	0.76	78.95	0.16	0.16	0.3	0.62	0.58	0.34	0.63	27
624	1	4	weekend	1.19	201	1.06	0.54	111.11	0.14	0.14	0.26	0.4	0.4	0.63	1.28	117
625	1	4	weekend	1.05	33	1.14	0.56	107.14	0.14	0.14	0.28	0.42	0.42	0.59	1.18	27
626	1	4	weekend	0.95	25	1.16	0.58	103.45	0.14	0.14	0.28	0.43	0.42	0.555	1.08	18
627	1	4	weekend	0.99	102	1.14	0.56	107.14	0.14	0.14	0.28	0.42	0.42	0.57	1.13	60
628	1	4	weekend	1.08	30	1.08	0.54	111.11	0.14	0.14	0.28	0.4	0.4	0.58	1.15	24
629	1	4	weekend	0.97	24	1.1	0.54	111.11	0.14	0.14	0.28	0.42	0.42	0.56	1.11	15
630	1	4	weekend	0.675	31	1.19	0.58	103.45	0.14	0.14	0.3	0.44	0.44	0.395	0.815	24
631	1	4	weekend	0.535	15	1.55	0.79	75.96	0.18	0.16	0.35	0.71	0.49	0.44	0.815	18
632	1	4	weekend	0.66	13	1.23	0.64	93.75	0.13	0.14	0.28	0.54	0.5	0.425	0.91	15
633	1	4	weekend	0.93	49	1.08	0.54	111.11	0.14	0.14	0.26	0.4	0.4	0.48	0.96	33
634	1	4	weekend	0.63	23	1.13	0.56	107.28	0.13	0.12	0.25	0.64	0.43	0.475	0.875	21
635	1	4	weekend	0.78	13	1.12	0.56	107.14	0.14	0.13	0.27	0.43	0.43	0.425	0.84	12
636	1	4	weekend	0.655	14	1.19	0.61	99.025	0.15	0.15	0.31	0.46	0.46	0.375	0.78	12
637	1	4	weekend	0.92	112	1.12	0.56	107.14	0.14	0.14	0.28	0.42	0.42	0.51	1.03	72
638	1	4	weekend	0.52	15	1.2	0.58	103.45	0.14	0.14	0.28	0.44	0.44	0.28	0.6	12
639	1	4	weekend	1.01	15	0.96	0.46	130.43	0.12	0.12	0.22	0.36	0.36	0.49	0.94	15
640	1	4	weekend	1.06	16	0.98	0.5	120	0.12	0.12	0.24	0.38	0.38	0.53	1.08	12
641	1	4	weekend	0.95	25	1.06	0.52	115.38	0.14	0.14	0.26	0.4	0.4	0.505	1.01	18
642	1	4	weekend	0.615	25	1.15	0.58	103.45	0.14	0.14	0.28	0.42	0.43	0.375	0.805	18
643	1	4	weekend	0.91	74	1.1	0.54	111.11	0.14	0.14	0.28	0.4	0.4	0.5	1	51
644	1	4	weekend	0.5	20	1.4	0.7	85.71	0.16	0.16	0.32	0.6	0.6	0.35	0.74	18
645	1	4	weekend	0.805	41	1.19	0.58	103.45	0.14	0.14	0.28	0.44	0.44	0.475	0.96	30
646	1	4	weekend	0.98	94	1.14	0.56	107.14	0.14	0.14	0.28	0.44	0.44	0.56	1.13	63
647	1	4	weekend	1.06	106	1.08	0.54	111.11	0.14	0.14	0.26	0.4	0.4	0.57	1.12	63
648	1	4	weekend	0.96	17	1.12	0.57	105.295	0.14	0.14	0.28	0.43	0.43	0.56	1.1	12
649	1	4	weekend	1.05	15	1.09	0.54	111.11	0.14	0.14	0.26	0.41	0.41	0.56	1.14	12
650	1	4	weekend	1.26	145	1.02	0.5	120	0.12	0.12	0.24	0.38	0.38	0.63	1.27	81
651	1	4	weekend	0.455	12	1.18	0.55	109.125	0.13	0.12	0.3	0.44	0.44	0.265	0.535	12
652	1	4	weekend	1.09	142	1.08	0.54	111.11	0.14	0.14	0.26	0.42	0.42	0.59	1.18	87
653	1	4	weekend	1.095	27	1.04	0.52	115.38	0.14	0.14	0.26	0.39	0.39	0.58	1.155	18
654	1	4	weekend	1.275	55	1.02	0.51	117.69	0.12	0.12	0.26	0.38	0.38	0.655	1.32	30
655	1	4	weekend	0.405	19	1.86	0.92	65.22	0.2	0.18	0.36	0.75	0.75	0.34	0.71	21
656	1	4	weekend	0.43	19	1.64	0.74	81.08	0.16	0.16	0.32	0.8	0.8	0.29	0.7	21
657	1	4	weekend	0.535	37	1.39	0.72	83.595	0.16	0.16	0.32	0.52	0.52	0.39	0.73	33
658	1	4	weekend	0.44	24	1.44	0.66	90.91	0.18	0.18	0.34	0.52	0.52	0.32	0.64	21
659	1	4	weekend	0.46	40	1.52	0.7	85.71	0.16	0.16	0.32	0.6	0.54	0.36	0.71	39
660	1	4	weekend	0.51	62	1.5	0.68	88.24	0.16	0.16	0.32	0.58	0.52	0.38	0.74	54
661	1	4	weekend	0.425	13	1.8	0.88	71.9	0.16	0.17	0.32	0.96	0.74	0.395	0.725	15
662	1	4	weekend	0.44	15	1.75	0.82	74.77	0.16	0.16	0.33	0.84	0.56	0.39	0.765	15
663	1	4	weekend	0.46	11	1.54	0.69	87.12	0.17	0.17	0.34	0.57	0.57	0.37	0.735	12
664	1	4	weekend	1.155	29	1.06	0.52	115.38	0.12	0.12	0.26	0.4	0.4	0.625	1.225	21
665	1	4	weekend	0.98	22	1.12	0.56	107.14	0.14	0.14	0.28	0.42	0.42	0.575	1.12	18
666	1	4	weekend	1.29	74	1.02	0.5	120	0.12	0.12	0.24	0.38	0.38	0.645	1.29	48
667	1	4	weekend	0.945	32	1.16	0.58	103.45	0.14	0.14	0.29	0.44	0.43	0.545	1.09	27
668	1	4	weekend	0.91	44	1.18	0.6	100	0.14	0.14	0.28	0.46	0.44	0.52	1.06	30
669	1	4	weekend	0.76	13	1.18	0.6	100	0.16	0.16	0.3	0.46	0.44	0.41	0.9	12
670	1	4	weekend	0.78	24	1.12	0.58	103.45	0.14	0.14	0.28	0.44	0.44	0.45	0.89	18
671	1	4	weekend	0.545	12	1.42	0.73	82.33	0.16	0.14	0.29	0.72	0.54	0.345	0.815	12
672	1	4	weekend	0.8	25	1.09	0.56	107.14	0.14	0.14	0.28	0.43	0.42	0.415	0.855	18
673	1	4	weekend	0.82	25	1.14	0.56	107.14	0.14	0.14	0.28	0.42	0.42	0.44	0.95	27
674	1	4	weekend	0.76	18	1.02	0.52	115.38	0.14	0.12	0.26	0.4	0.36	0.43	0.81	12
675	1	4	weekend	0.89	24	1	0.5	120	0.12	0.12	0.24	0.38	0.38	0.44	0.87	15
676	1	4	weekend	0.86	15	1.02	0.52	115.38	0.12	0.12	0.24	0.42	0.4	0.44	0.92	15
677	1	4	weekend	0.82	53	1.08	0.54	111.11	0.14	0.14	0.26	0.4	0.4	0.43	0.88	42
678	1	4	weekend	0.69	15	1.11	0.57	105.295	0.14	0.14	0.28	0.42	0.42	0.39	0.78	12
679	1	4	weekend	0.745	17	1.12	0.56	107.14	0.14	0.14	0.28	0.42	0.42	0.425	0.84	15
680	1	4	weekend	0.45	20	1.24	0.58	103.45	0.16	0.14	0.28	0.42	0.42	0.31	0.68	18
681	1	4	weekend	1.02	43	0.98	0.49	122.5	0.12	0.12	0.24	0.38	0.36	0.5	0.98	27
682	1	4	weekend	1.03	14	0.94	0.46	130.43	0.12	0.12	0.24	0.36	0.38	0.48	0.97	12
683	1	4	weekend	0.91	27	0.94	0.46	130.43	0.12	0.12	0.22	0.36	0.36	0.4	0.87	18
684	1	4	weekend	0.78	44	1.04	0.52	115.38	0.14	0.14	0.26	0.42	0.42	0.41	0.84	30
685	1	4	weekend	0.71	12	1.1	0.54	111.26	0.13	0.13	0.27	0.42	0.42	0.335	0.78	15
686	1	4	weekend	0.39	16	1.56	0.68	88.24	0.18	0.14	0.36	0.74	0.5	0.28	0.58	21
687	1	4	weekend	0.85	20	1.3	0.68	88.24	0.12	0.12	0.26	0.52	0.44	0.5	0.97	15
688	1	4	weekend	0.55	21	1.34	0.58	103.45	0.14	0.14	0.28	0.44	0.46	0.33	0.71	18
689	1	4	weekend	0.51	13	1.34	0.68	88.24	0.16	0.18	0.34	0.56	0.44	0.38	0.65	12
690	1	4	weekend	0.91	45	1.18	0.6	100	0.15	0.14	0.3	0.46	0.45	0.52	1.005	30
691	1	4	weekend	0.745	13	1.17	0.55	109.125	0.15	0.15	0.29	0.46	0.44	0.475	0.965	12
692	1	4	weekend	0.955	29	1.03	0.52	115.555	0.14	0.12	0.26	0.41	0.38	0.49	0.995	21
693	1	4	weekend	1.045	17	0.96	0.48	125	0.12	0.12	0.24	0.36	0.36	0.485	1	12
694	1	4	weekend	0.87	29	1.12	0.57	105.295	0.14	0.14	0.28	0.44	0.44	0.49	0.98	18
695	1	4	weekend	0.93	32	1.1	0.56	107.14	0.14	0.14	0.28	0.42	0.42	0.52	1.03	21
696	1	4	weekend	0.9	21	0.95	0.46	130.43	0.12	0.12	0.24	0.34	0.34	0.46	0.84	21
697	1	4	weekend	0.495	9	1.55	0.83	73.58	0.21	0.18	0.4	0.61	0.52	0.395	0.76	15
698	1	4	weekend	0.73	14	1.08	0.54	111.11	0.14	0.14	0.26	0.42	0.42	0.43	0.79	12
699	1	4	weekend	0.73	9	1.73	0.85	70.6	0.16	0.14	0.3	0.69	0.68	0.62	1.26	12
700	1	4	weekend	0.735	12	0.98	0.55	110	0.15	0.13	0.26	0.42	0.38	0.325	0.72	12
701	1	4	weekend	0.68	36	1.23	0.63	95.26	0.12	0.12	0.24	0.47	0.41	0.445	0.84	30
702	1	4	weekend	0.6	26	1.16	0.6	100	0.14	0.14	0.28	0.46	0.46	0.39	0.72	21
703	1	4	weekend	0.93	22	0.98	0.48	125	0.12	0.12	0.24	0.4	0.36	0.46	0.97	15
704	1	4	weekend	1.025	13	1.29	0.64	93.84	0.13	0.11	0.22	0.53	0.5	0.625	1.35	12
705	1	4	weekend	1.02	14	1.26	0.64	93.75	0.16	0.14	0.32	0.48	0.48	0.64	1.3	12
706	1	4	weekend	0.91	18	1.26	0.54	111.11	0.14	0.14	0.22	0.52	0.36	1	1.62	15
707	1	4	weekend	0.85	30	1.18	0.64	93.75	0.14	0.14	0.28	0.48	0.42	0.49	1.01	27
708	1	4	weekend	0.56	20	1.21	0.6	100.11	0.14	0.14	0.29	0.46	0.43	0.375	0.72	18
709	1	4	weekend	0.85	25	0.94	0.48	125	0.12	0.12	0.24	0.36	0.36	0.42	0.82	21
710	1	4	weekend	0.79	16	1.04	0.52	115.38	0.14	0.14	0.26	0.38	0.38	0.46	0.94	15
711	1	4	weekend	0.85	24	1.08	0.56	107.14	0.12	0.12	0.26	0.42	0.4	0.45	0.91	18
712	1	4	weekend	0.76	16	1.02	0.5	120	0.12	0.12	0.24	0.38	0.38	0.38	0.82	12
713	1	4	weekend	0.705	47	1.22	0.62	96.77	0.15	0.15	0.3	0.49	0.47	0.46	0.915	48
714	1	4	weekend	0.455	12	1.34	0.68	88.31	0.16	0.14	0.33	0.5	0.49	0.29	0.61	12
715	1	4	weekend	0.85	29	1.08	0.54	111.11	0.14	0.13	0.26	0.4	0.4	0.425	0.85	21
716	1	4	weekend	0.88	26	0.94	0.5	120	0.12	0.12	0.24	0.38	0.36	0.44	0.85	21
717	1	4	weekend	1.3	33	0.88	0.44	136.36	0.1	0.1	0.2	0.34	0.34	0.6	1.17	24
718	1	4	weekend	0.84	30	1.08	0.5	120	0.12	0.12	0.24	0.38	0.38	0.41	0.78	24
719	1	4	weekend	0.99	25	0.92	0.44	136.36	0.12	0.12	0.22	0.34	0.34	0.48	1.04	18
720	1	4	weekend	0.58	28	1.82	0.9	66.67	0.18	0.14	0.32	0.82	0.38	0.49	0.81	33
721	1	4	weekend	1.155	22	0.99	0.48	125	0.12	0.12	0.24	0.36	0.36	0.53	1.1	15
722	1	4	weekend	1.24	29	1.02	0.38	157.89	0.1	0.1	0.24	0.3	0.28	0.62	1.27	36
723	1	4	weekend	0.485	25	1.35	0.61	99.025	0.14	0.13	0.29	0.7	0.46	0.32	0.66	30
724	1	4	weekend	0.95	17	1.14	0.58	103.45	0.14	0.14	0.28	0.44	0.44	0.57	1.07	12
725	1	4	weekend	0.79	15	1.05	0.54	111.26	0.14	0.12	0.26	0.42	0.39	0.4	0.82	12
726	1	4	weekend	0.77	14	1.06	0.58	103.45	0.14	0.12	0.26	0.44	0.36	0.42	0.84	12
727	1	4	weekend	0.78	16	1	0.5	120	0.14	0.12	0.24	0.38	0.36	0.43	0.85	12
728	1	4	weekend	0.82	16	1.05	0.5	120	0.12	0.12	0.24	0.38	0.38	0.43	0.855	12
729	1	4	weekend	0.77	13	1	0.56	108.385	0.14	0.12	0.25	0.42	0.39	0.38	0.845	12
730	1	4	weekend	0.705	15	1.08	0.56	107.14	0.14	0.14	0.27	0.42	0.42	0.41	0.765	12
731	1	4	weekend	1.455	24	1.18	0.64	93.84	0.14	0.14	0.27	0.52	0.52	0.8	1.805	21
732	1	4	weekend	0.38	15	1.68	0.97	62.18	0.16	0.13	0.32	0.78	0.58	0.275	0.57	15
733	1	4	weekend	0.735	17	1.1	0.55	109.125	0.14	0.14	0.28	0.4	0.4	0.405	0.78	15
734	1	4	weekend	0.85	20	0.92	0.48	125	0.12	0.12	0.22	0.36	0.36	0.4	0.79	18
735	1	4	weekend	0.89	12	0.98	0.5	120	0.12	0.12	0.24	0.38	0.38	0.43	0.88	12
736	1	4	weekend	0.6	21	1.16	0.53	113.245	0.12	0.12	0.22	0.55	0.43	0.34	0.71	27
737	1	4	weekend	0.9	18	1.08	0.38	158.335	0.23	0.44	0.65	-0.07	-0.06	0.51	0.965	21
738	1	4	weekend	1.02	20	0.92	0.46	130.43	0.12	0.12	0.24	0.34	0.34	0.48	0.94	12
739	1	4	weekend	0.65	46	1.28	0.58	103.45	0.14	0.14	0.28	0.42	0.42	0.42	0.85	33
740	1	4	weekend	0.6	12	1.4	0.73	84.885	0.13	0.14	0.26	0.82	0.58	0.355	0.76	21
741	1	4	weekend	0.53	9	1.76	0.86	71.665	0.19	0.16	0.36	0.89	0.65	0.45	0.98	12
742	1	4	weekend	0.93	15	1	0.5	120	0.12	0.12	0.24	0.38	0.38	0.47	0.95	15
743	1	4	weekend	0.51	17	1.37	0.66	91.24	0.13	0.14	0.31	0.67	0.42	0.36	0.715	18
744	1	4	weekend	0.57	14	1.6	0.81	81.87	0.16	0.16	0.3	0.65	0.47	0.43	0.9	18
745	1	4	weekend	0.715	12	1.14	0.59	101.725	0.15	0.12	0.25	0.69	0.46	0.465	0.95	15
746	1	4	weekend	0.715	15	1.29	0.54	111.26	0.13	0.12	0.25	0.41	0.43	0.46	0.875	15
747	1	4	weekend	0.83	42	1.1	0.52	115.38	0.12	0.12	0.24	0.38	0.38	0.44	0.85	33
748	1	4	weekend	0.63	17	1.38	0.64	93.75	0.18	0.16	0.42	0.46	0.46	0.37	0.82	21
749	1	4	weekend	0.78	14	1.06	0.54	111.11	0.14	0.14	0.26	0.4	0.4	0.45	0.83	12
750	1	4	weekend	0.395	9	1.73	0.82	73.565	0.2	0.23	0.46	0.93	0.68	0.355	0.7	12
751	1	4	weekend	0.76	19	1.02	0.52	115.38	0.12	0.12	0.24	0.42	0.42	0.42	0.86	15
752	1	4	weekend	0.8	16	1.17	0.62	96.77	0.15	0.16	0.3	0.46	0.46	0.535	0.98	15
753	1	4	weekend	0.69	15	1.14	0.58	103.45	0.14	0.14	0.28	0.44	0.44	0.41	0.78	12
754	1	4	weekend	0.56	15	1.08	0.56	107.14	0.12	0.12	0.28	0.44	0.38	0.36	0.73	18
755	1	4	weekend	0.715	22	1.3	0.64	94.12	0.14	0.14	0.28	0.54	0.47	0.46	0.925	21
756	1	4	weekend	0.765	10	1.14	0.58	104.565	0.15	0.13	0.27	0.45	0.39	0.455	0.845	12
757	1	4	weekend	0.88	55	1	0.5	120	0.12	0.12	0.24	0.38	0.38	0.43	0.87	42
758	1	4	weekend	2.39	20	0.79	0.38	157.89	0.09	0.25	0.33	-0.06	0.12	0.95	1.85	15
759	1	4	weekend	0.88	28	1.1	0.54	111.26	0.13	0.14	0.28	0.41	0.43	0.48	0.965	27
760	1	4	weekend	1.12	85	1	0.5	120	0.12	0.12	0.26	0.38	0.38	0.595	1.16	48
761	1	4	weekend	1.23	35	1.14	0.54	111.11	0.14	0.12	0.24	0.4	0.4	0.67	1.3	24
762	1	4	weekend	0.85	23	1.16	0.56	107.14	0.14	0.14	0.28	0.44	0.44	0.5	1	21
763	1	4	weekend	1.77	24	0.98	0.48	125	0.12	0.12	0.24	0.38	0.38	0.81	1.55	15
764	1	4	weekend	0.62	20	1.2	0.55	109.125	0.14	0.17	0.29	0.89	0.5	0.33	0.745	24
765	1	4	weekend	0.67	13	1.14	0.58	103.45	0.14	0.14	0.28	0.44	0.44	0.41	0.81	15
766	1	4	weekend	0.66	12	1.26	0.62	96.77	0.14	0.14	0.3	0.48	0.46	0.43	0.8	18
767	1	4	weekend	0.6	16	1.3	0.75	83.335	0.14	0.14	0.28	0.58	0.45	0.405	0.95	21
768	1	4	weekend	1.03	24	1.22	0.62	96.77	0.16	0.16	0.3	0.46	0.46	0.67	1.3	18
769	1	4	weekend	0.68	16	1.18	0.58	103.45	0.14	0.14	0.28	0.42	0.44	0.41	0.8	18
770	1	4	weekend	0.505	17	1.7	0.64	94.12	0.14	0.14	0.28	0.92	0.7	0.41	0.825	18
771	1	4	weekend	0.36	14	1.38	0.71	84.66	0.2	0.17	0.37	1.39	0.49	0.295	0.6	21
772	1	4	weekend	0.525	13	1.51	0.81	77.485	0.14	0.13	0.24	0.86	0.66	0.41	0.86	15
773	1	4	weekend	1.68	34	0.88	0.44	136.36	0.1	0.1	0.2	0.34	0.34	0.76	1.56	18
774	1	4	weekend	0.675	11	1.07	0.53	113.245	0.12	0.12	0.24	0.43	0.43	0.4	0.79	12
775	1	4	weekend	0.865	13	1.07	0.55	109.125	0.14	0.12	0.25	0.7	0.39	0.48	0.9	12
776	1	4	weekend	1.205	21	1.23	0.6	101.01	0.14	0.12	0.25	0.42	0.41	0.755	1.71	18
777	1	4	weekend	0.935	28	0.99	0.51	117.69	0.12	0.12	0.24	0.4	0.4	0.465	0.935	18
778	1	4	weekend	0.88	20	1.02	0.52	115.38	0.12	0.12	0.24	0.4	0.4	0.49	0.94	24
779	1	4	weekend	0.44	13	1.38	0.82	73.17	0.14	0.14	0.38	0.52	0.44	0.28	0.58	15
780	1	4	weekend	0.54	17	1.54	0.87	69.05	0.15	0.14	0.33	1.03	0.58	0.425	0.76	18
781	1	4	weekend	0.885	21	1.08	0.54	111.11	0.14	0.14	0.26	0.4	0.4	0.49	0.97	15
782	1	4	weekend	0.88	61	1.14	0.54	111.11	0.14	0.14	0.28	0.42	0.42	0.49	1.03	51
783	1	4	weekend	0.87	26	1.08	0.54	111.11	0.14	0.14	0.26	0.4	0.4	0.5	0.97	21
784	1	4	weekend	0.935	19	0.9	0.48	125	0.12	0.12	0.22	0.36	0.32	0.415	0.845	15
785	1	4	weekend	0.87	14	0.97	0.51	117.69	0.12	0.1	0.22	0.4	0.39	0.44	0.875	15
786	1	4	weekend	0.91	14	0.92	0.46	130.43	0.1	0.1	0.2	0.36	0.36	0.44	0.89	12
787	1	4	weekend	0.98	14	1.06	0.55	109.125	0.14	0.14	0.26	0.41	0.41	0.51	1.045	15
788	1	4	weekend	1.05	14	1.05	0.53	113.245	0.13	0.12	0.26	0.41	0.39	0.575	1.175	12
789	1	4	weekend	1.22	54	1.02	0.5	120	0.12	0.12	0.24	0.38	0.38	0.62	1.26	36
790	1	4	weekend	0.51	38	1.46	0.66	90.91	0.16	0.16	0.32	0.6	0.54	0.32	0.69	39
791	1	4	weekend	0.51	26	1.39	0.64	93.75	0.14	0.14	0.3	0.54	0.54	0.345	0.645	21
792	1	4	weekend	0.505	13	1.57	0.84	73.465	0.18	0.17	0.32	0.66	0.5	0.355	0.74	12
793	1	4	weekend	0.55	14	1.67	0.82	73.565	0.17	0.17	0.32	0.78	0.65	0.44	0.87	15
794	1	4	weekend	0.39	59	1.72	0.82	73.17	0.18	0.18	0.34	0.66	0.6	0.36	0.67	57
795	1	4	weekend	0.465	16	1.44	0.7	85.71	0.16	0.16	0.32	0.55	0.54	0.33	0.705	15
796	1	4	weekend	0.45	22	1.66	0.8	75	0.18	0.18	0.38	0.64	0.6	0.37	0.74	21
797	1	4	weekend	0.44	16	1.59	0.85	70.835	0.17	0.17	0.37	0.59	0.49	0.39	0.765	15
798	1	4	weekend	0.46	27	1.38	0.59	101.725	0.14	0.14	0.3	0.46	0.46	0.315	0.705	24
799	1	4	weekend	0.535	12	1.39	0.78	76.975	0.16	0.16	0.33	0.61	0.53	0.37	0.81	12
800	1	4	weekend	0.455	27	1.4	0.68	88.24	0.16	0.16	0.33	0.5	0.5	0.335	0.63	24
801	1	4	weekend	0.375	14	1.5	0.74	81.14	0.14	0.14	0.29	0.64	0.57	0.3	0.565	15
802	1	4	weekend	0.525	17	1.15	0.59	101.725	0.14	0.13	0.28	0.44	0.42	0.295	0.625	15
803	1	4	weekend	0.45	14	1.56	0.76	78.95	0.18	0.18	0.36	0.58	0.56	0.36	0.63	12
804	1	4	weekend	1.15	28	1.12	0.54	111.11	0.14	0.14	0.28	0.42	0.42	0.58	1.17	18
805	1	4	weekend	1.135	17	1.11	0.52	115.38	0.12	0.13	0.26	0.41	0.4	0.595	1.255	12
806	1	4	weekend	0.4	18	1.88	1.04	57.69	0.18	0.14	0.32	1.34	0.96	0.35	0.82	21
807	1	4	weekend	0.51	24	1.34	0.68	88.31	0.18	0.17	0.34	0.52	0.51	0.335	0.675	24
808	1	4	weekend	0.91	21	1.12	0.58	103.45	0.14	0.14	0.26	0.44	0.44	0.5	0.99	18
809	1	4	weekend	1.16	97	1.04	0.52	115.38	0.12	0.12	0.26	0.4	0.4	0.59	1.18	54
810	1	4	weekend	0.79	19	1.1	0.56	107.14	0.14	0.14	0.26	0.42	0.42	0.425	0.88	12
811	1	4	weekend	0.43	10	2	1.04	60.94	0.21	-0.16	0.07	1.3	1.16	0.335	0.75	15
812	1	4	weekend	0.46	17	1.38	0.7	85.71	0.16	0.18	0.34	0.52	0.52	0.3	0.64	21
813	1	4	weekend	0.46	21	1.24	0.62	96.77	0.14	0.14	0.3	0.46	0.48	0.3	0.57	21
814	1	4	weekend	0.4	23	1.54	0.72	83.33	0.14	0.14	0.3	0.58	0.58	0.3	0.61	21
815	1	4	weekend	0.39	11	1.54	0.84	71.43	0.18	0.2	0.46	0.56	0.6	0.31	0.6	12
816	1	4	weekend	0.41	16	1.4	0.68	88.24	0.16	0.14	0.3	0.52	0.52	0.29	0.58	15
817	1	4	weekend	0.475	17	1.62	0.82	73.875	0.22	0.22	0.46	0.64	0.53	0.39	0.745	21
818	1	4	weekend	1.16	335	1.08	0.54	111.11	0.14	0.14	0.26	0.4	0.4	0.63	1.25	183
819	1	4	weekend	1.095	59	1.07	0.52	115.38	0.14	0.12	0.26	0.4	0.39	0.605	1.175	36
820	1	4	weekend	0.46	22	1.38	0.66	90.91	0.14	0.12	0.3	0.52	0.56	0.35	0.66	21
821	1	4	weekend	0.53	20	1.58	0.86	69.77	0.16	0.16	0.32	0.7	0.7	0.49	0.94	18
822	1	4	weekend	0.54	108	1.48	0.73	82.205	0.18	0.16	0.33	0.58	0.56	0.4	0.81	99
823	1	4	weekend	0.48	18	1.54	0.7	85.71	0.16	0.14	0.3	0.54	0.54	0.33	0.72	21
824	1	4	weekend	0.55	29	1.48	0.68	88.24	0.16	0.16	0.34	0.6	0.52	0.33	0.73	27
825	1	4	weekend	0.505	16	1.66	0.74	81.14	0.16	0.19	0.35	0.83	0.75	0.33	0.835	21
826	1	4	weekend	0.525	21	1.49	0.64	93.84	0.14	0.14	0.3	0.51	0.51	0.355	0.72	18
827	1	4	weekend	0.495	40	1.45	0.77	77.935	0.17	0.16	0.35	0.59	0.58	0.38	0.73	45
828	1	4	weekend	0.63	36	1.43	0.64	93.75	0.17	0.17	0.34	0.56	0.56	0.425	0.89	39
829	1	4	weekend	0.48	31	1.64	0.8	75	0.18	0.18	0.36	0.58	0.54	0.37	0.75	30
830	1	4	weekend	0.545	15	1.77	0.83	73.58	0.19	0.18	0.37	0.76	0.54	0.465	0.895	15
831	1	4	weekend	1.055	25	1.26	0.59	101.725	0.16	0.16	0.3	0.46	0.48	0.65	1.27	18
832	1	5	weekday	1.12	21	1.34	0.66	90.91	0.16	0.16	0.32	0.5	0.5	0.765	1.49	15
833	1	5	weekday	0.615	30	1.22	0.62	96.77	0.15	0.15	0.31	0.46	0.46	0.355	0.79	24
834	1	5	weekday	0.72	18	1.15	0.57	105.295	0.14	0.14	0.28	0.42	0.42	0.435	0.825	24
835	1	5	weekday	1.12	16	1.04	0.52	115.38	0.12	0.12	0.24	0.4	0.4	0.54	1.07	21
836	1	5	weekday	1.23	36	0.88	0.44	136.36	0.1	0.1	0.22	0.32	0.32	0.54	1.08	24
837	1	5	weekday	1.08	29	0.95	0.47	127.715	0.12	0.12	0.22	0.36	0.36	0.5	0.98	18
838	1	5	weekday	0.87	16	1.08	0.54	111.11	0.14	0.14	0.26	0.42	0.42	0.49	0.97	12
839	1	5	weekday	0.865	15	1	0.49	122.5	0.12	0.12	0.24	0.38	0.38	0.49	0.965	12
840	1	5	weekday	0.94	62	1.02	0.5	120	0.12	0.12	0.24	0.38	0.38	0.48	0.96	39
841	1	5	weekday	0.89	17	1.09	0.54	111.11	0.14	0.14	0.26	0.42	0.41	0.485	0.97	12
842	1	5	weekday	1.53	746	0.98	0.48	125	0.12	0.12	0.24	0.38	0.38	0.74	1.5	381
843	1	5	weekday	0.77	27	1.07	0.58	103.45	0.14	0.14	0.27	0.42	0.42	0.46	0.91	24
844	1	5	weekday	0.4	16	1.54	0.62	96.77	0.16	0.14	0.3	0.68	0.68	0.28	0.59	15
845	1	5	weekday	0.965	17	1.05	0.53	113.245	0.14	0.13	0.26	0.41	0.4	0.47	0.96	18
846	1	5	weekday	0.82	14	1.2	0.56	107.14	0.14	0.14	0.32	0.42	0.4	0.46	0.94	12
847	1	5	weekday	0.43	15	1.64	1	60	0.18	0.12	0.4	0.82	0.74	0.36	0.8	21
848	1	5	weekday	0.615	20	1.52	0.73	82.205	0.16	0.17	0.35	0.54	0.51	0.445	0.895	18
849	1	5	weekday	0.87	16	1.42	0.56	107.14	0.14	0.14	0.28	0.52	0.44	0.51	1	15
850	1	5	weekday	0.99	26	1.02	0.5	120	0.12	0.12	0.24	0.38	0.38	0.51	1.01	18
851	1	5	weekday	0.5	11	1.37	0.73	83.46	0.16	0.17	0.34	0.55	0.48	0.285	0.685	12
852	1	5	weekday	0.76	15	1.28	0.67	89.575	0.14	0.15	0.28	0.54	0.53	0.46	0.945	15
853	1	5	weekday	0.94	13	1.32	0.54	111.11	0.14	0.14	0.26	0.44	0.44	0.58	1.07	12
854	1	5	weekday	0.59	20	1.3	0.66	90.91	0.14	0.14	0.28	0.5	0.5	0.41	0.79	18
855	1	5	weekday	0.73	23	1.18	0.58	103.45	0.14	0.14	0.28	0.44	0.44	0.45	0.93	24
856	1	5	weekday	1.56	930	0.98	0.48	125	0.12	0.12	0.24	0.36	0.36	0.76	1.52	459
857	1	5	weekday	1.54	438	0.98	0.48	125	0.12	0.12	0.24	0.36	0.36	0.75	1.5	216
858	1	5	weekday	1.55	90	0.96	0.48	125	0.12	0.12	0.24	0.36	0.36	0.73	1.47	45
859	1	5	weekday	1.01	11	1.14	0.56	107.14	0.14	0.14	0.28	0.42	0.44	0.56	1.14	12
860	1	5	weekday	1.28	28	1.02	0.51	117.69	0.12	0.12	0.24	0.39	0.39	0.655	1.315	18
861	1	5	weekday	1.23	98	1.02	0.52	115.38	0.12	0.12	0.24	0.4	0.4	0.64	1.27	63
862	1	5	weekday	1.35	98	1	0.5	120	0.12	0.12	0.24	0.38	0.38	0.67	1.32	63
863	1	5	weekday	1.1	38	1.04	0.52	115.38	0.12	0.12	0.26	0.4	0.4	0.59	1.18	27
864	1	5	weekday	1.44	155	0.98	0.5	120	0.12	0.12	0.24	0.38	0.38	0.71	1.42	84
865	1	5	weekday	1.39	81	1	0.5	120	0.12	0.12	0.24	0.38	0.38	0.7	1.405	48
866	1	5	weekday	1.02	93	1.12	0.56	107.14	0.14	0.14	0.28	0.42	0.42	0.575	1.15	60
867	1	5	weekday	0.825	15	1.28	0.64	93.84	0.16	0.16	0.32	0.48	0.48	0.515	1.03	12
868	1	5	weekday	1.18	182	1.1	0.54	111.11	0.14	0.14	0.26	0.42	0.42	0.65	1.29	105
869	1	5	weekday	1.12	84	1.06	0.52	115.38	0.14	0.14	0.26	0.4	0.4	0.61	1.19	51
870	1	5	weekday	1.15	76	1.06	0.54	111.11	0.12	0.12	0.26	0.4	0.4	0.62	1.24	48
871	1	5	weekday	1.25	51	1.01	0.5	120	0.12	0.12	0.24	0.38	0.38	0.63	1.27	30
872	1	5	weekday	1.2	60	1.02	0.5	120	0.12	0.12	0.24	0.38	0.38	0.61	1.24	33
873	1	5	weekday	1.09	76	1.04	0.52	115.38	0.12	0.12	0.26	0.4	0.4	0.57	1.15	51
874	1	5	weekday	1.095	53	1.05	0.52	115.38	0.12	0.12	0.26	0.4	0.4	0.58	1.165	30
875	1	5	weekday	1.28	153	1.02	0.5	120	0.12	0.12	0.24	0.38	0.38	0.64	1.28	84
876	1	5	weekday	0.54	14	1.3	0.66	90.91	0.16	0.16	0.34	0.5	0.46	0.33	0.7	12
877	1	5	weekday	0.59	23	1.3	0.64	93.75	0.16	0.16	0.32	0.48	0.48	0.375	0.775	18
878	1	5	weekday	1.125	85	1.01	0.5	120	0.12	0.12	0.24	0.38	0.38	0.58	1.16	45
879	1	5	weekday	0.92	38	1.14	0.56	107.14	0.14	0.14	0.28	0.42	0.42	0.56	1.12	24
880	1	5	weekday	1.17	63	1.04	0.52	115.38	0.12	0.12	0.26	0.4	0.4	0.6	1.21	39
881	1	5	weekday	1.09	40	1.04	0.52	115.38	0.12	0.12	0.26	0.4	0.4	0.57	1.11	24
882	1	5	weekday	1.51	680	0.96	0.48	125	0.12	0.12	0.24	0.36	0.36	0.72	1.45	333
883	1	5	weekday	1.48	424	0.98	0.5	120	0.12	0.12	0.24	0.38	0.38	0.73	1.45	210
884	1	5	weekday	0.9	46	1.08	0.54	111.11	0.14	0.14	0.26	0.4	0.4	0.49	0.99	27
885	1	5	weekday	1.5	1030	0.98	0.48	125	0.12	0.12	0.24	0.36	0.36	0.73	1.45	513
886	1	5	weekday	1.11	34	1.06	0.54	111.11	0.14	0.12	0.26	0.4	0.4	0.59	1.18	24
887	1	5	weekday	1.06	29	1.04	0.52	115.38	0.12	0.12	0.24	0.4	0.4	0.58	1.11	27
888	1	5	weekday	1.02	38	1.06	0.54	111.11	0.14	0.14	0.26	0.4	0.4	0.55	1.14	24
889	1	5	weekday	1.1	48	1.02	0.52	115.38	0.14	0.14	0.26	0.38	0.38	0.57	1.17	30
890	1	5	weekday	1.12	140	1.04	0.52	115.38	0.12	0.12	0.26	0.4	0.4	0.6	1.18	78
891	1	5	weekday	1.23	99	1.02	0.52	115.38	0.12	0.12	0.24	0.4	0.4	0.625	1.26	54
892	1	5	weekday	1.22	48	1.02	0.52	115.38	0.12	0.12	0.24	0.38	0.38	0.61	1.23	30
893	1	5	weekday	1.17	54	1.02	0.52	115.38	0.12	0.12	0.24	0.38	0.38	0.6	1.2	30
894	1	5	weekday	1.115	49	1.04	0.52	115.38	0.12	0.12	0.26	0.4	0.4	0.575	1.16	33
895	1	5	weekday	1.06	17	1.06	0.54	111.11	0.14	0.13	0.26	0.4	0.4	0.545	1.115	18
896	1	5	weekday	1.24	22	1	0.5	120	0.12	0.12	0.24	0.38	0.38	0.63	1.26	15
897	1	5	weekday	1.15	64	1.04	0.52	115.38	0.12	0.12	0.26	0.4	0.4	0.6	1.21	39
898	1	5	weekday	1.11	30	1.08	0.54	111.11	0.12	0.12	0.26	0.42	0.4	0.59	1.19	21
899	1	5	weekday	1.16	32	1.06	0.52	115.38	0.12	0.12	0.26	0.4	0.4	0.6	1.19	21
900	1	5	weekday	1.01	17	1.08	0.54	111.11	0.13	0.12	0.26	0.41	0.41	0.55	1.09	12
901	1	5	weekday	1.16	93	1.04	0.52	115.38	0.12	0.12	0.26	0.4	0.4	0.59	1.2	57
902	1	5	weekday	1.15	46	1.04	0.52	115.38	0.12	0.12	0.26	0.4	0.4	0.61	1.2	27
903	1	5	weekday	1.11	29	1.06	0.53	113.245	0.12	0.12	0.26	0.4	0.4	0.61	1.19	18
904	1	5	weekday	1.16	36	1.02	0.52	115.38	0.12	0.12	0.24	0.38	0.38	0.59	1.19	21
905	1	5	weekday	0.83	16	1.18	0.6	100	0.14	0.14	0.3	0.46	0.46	0.48	0.99	12
906	1	5	weekday	0.91	20	1.1	0.56	107.14	0.14	0.14	0.26	0.42	0.42	0.52	1.03	15
907	1	5	weekday	1.17	16	1.02	0.52	115.38	0.12	0.12	0.26	0.4	0.38	0.58	1.22	12
908	1	5	weekday	1.175	17	1	0.5	120	0.12	0.12	0.24	0.38	0.38	0.6	1.17	12
909	1	5	weekday	1.29	24	1.02	0.5	120	0.12	0.12	0.24	0.38	0.38	0.61	1.27	18
910	1	5	weekday	0.84	16	1.16	0.6	100	0.14	0.14	0.28	0.46	0.46	0.48	0.91	15
911	1	5	weekday	0.885	13	1.15	0.56	107.14	0.14	0.14	0.27	0.42	0.42	0.57	1.135	12
912	1	5	weekday	1.14	30	1.02	0.52	115.38	0.12	0.12	0.24	0.38	0.38	0.59	1.19	18
913	1	5	weekday	1.065	33	1.06	0.52	115.38	0.14	0.13	0.26	0.39	0.39	0.565	1.12	21
914	1	5	weekday	1.16	38	1.04	0.52	115.38	0.12	0.12	0.24	0.38	0.38	0.58	1.18	24
915	1	5	weekday	1.125	49	1.04	0.52	115.38	0.12	0.12	0.26	0.4	0.4	0.58	1.15	30
916	1	5	weekday	1.11	126	1.06	0.52	115.38	0.14	0.14	0.26	0.4	0.4	0.59	1.19	78
917	1	5	weekday	0.95	34	1.14	0.54	111.11	0.14	0.14	0.26	0.42	0.4	0.57	1.08	24
918	1	5	weekday	1.18	14	1.02	0.52	115.38	0.12	0.12	0.24	0.4	0.4	0.59	1.2	12
919	1	5	weekday	1.14	78	1.04	0.52	115.38	0.12	0.12	0.26	0.4	0.4	0.6	1.19	48
920	1	5	weekday	0.99	44	1.12	0.56	107.14	0.14	0.14	0.28	0.42	0.42	0.58	1.18	30
921	1	5	weekday	1.3	25	1.02	0.5	120	0.12	0.12	0.24	0.38	0.38	0.65	1.3	18
922	1	5	weekday	1.17	59	1.08	0.54	111.11	0.14	0.14	0.26	0.4	0.4	0.61	1.23	36
923	1	5	weekday	0.8	23	1.18	0.57	105.295	0.15	0.14	0.28	0.44	0.44	0.45	0.88	30
924	1	5	weekday	0.955	25	1.11	0.56	107.14	0.14	0.14	0.26	0.42	0.42	0.52	1.045	18
925	1	5	weekday	1.09	57	1.06	0.53	113.245	0.14	0.14	0.26	0.4	0.4	0.58	1.16	39
926	1	5	weekday	1.13	36	1.04	0.52	115.38	0.12	0.12	0.26	0.4	0.4	0.58	1.16	21
927	1	5	weekday	1.195	33	1.02	0.52	115.38	0.12	0.12	0.24	0.39	0.39	0.61	1.21	18
928	1	5	weekday	1.255	26	1.04	0.51	117.69	0.12	0.12	0.26	0.38	0.38	0.665	1.33	21
929	1	5	weekday	1.075	18	1.02	0.52	115.38	0.12	0.12	0.24	0.39	0.38	0.525	1.085	12
930	1	5	weekday	1.155	25	1.06	0.52	115.38	0.12	0.12	0.26	0.4	0.4	0.6	1.2	18
931	1	5	weekday	1.225	20	1	0.5	120	0.12	0.12	0.25	0.38	0.37	0.615	1.22	18
932	1	5	weekday	1.335	25	0.96	0.48	125	0.12	0.12	0.24	0.36	0.36	0.625	1.275	18
933	1	5	weekday	1.25	14	1	0.5	120	0.12	0.12	0.26	0.38	0.38	0.62	1.26	15
934	1	5	weekday	1.205	34	1.02	0.5	120	0.12	0.12	0.24	0.38	0.38	0.61	1.205	24
935	1	5	weekday	0.9	16	1.12	0.58	103.45	0.14	0.14	0.28	0.44	0.42	0.48	1	12
936	1	5	weekday	1.085	39	1.06	0.52	115.38	0.12	0.12	0.26	0.4	0.4	0.56	1.135	24
937	1	5	weekday	1.265	44	1	0.5	120	0.12	0.12	0.24	0.38	0.38	0.63	1.265	36
938	1	5	weekday	1.355	17	1.02	0.5	120	0.12	0.12	0.24	0.38	0.39	0.65	1.315	15
939	1	5	weekday	1.26	19	0.99	0.5	120	0.12	0.12	0.24	0.38	0.38	0.6	1.23	12
940	1	5	weekday	1.34	26	0.98	0.48	125	0.12	0.12	0.24	0.38	0.38	0.67	1.34	18
941	1	5	weekday	0.79	23	1.29	0.6	100	0.16	0.15	0.32	0.43	0.43	0.545	1.09	18
942	1	5	weekday	1.115	33	1.04	0.52	115.38	0.12	0.12	0.25	0.4	0.4	0.565	1.155	21
943	1	5	weekday	1.28	36	1.02	0.52	115.38	0.12	0.12	0.24	0.4	0.38	0.64	1.3	27
944	1	5	weekday	1.095	33	1.06	0.52	115.38	0.13	0.13	0.26	0.4	0.4	0.585	1.16	21
945	1	5	weekday	1.185	31	1.02	0.52	115.38	0.12	0.12	0.25	0.39	0.39	0.615	1.225	21
946	1	5	weekday	1.325	27	1	0.5	120	0.12	0.12	0.24	0.38	0.38	0.66	1.325	18
947	1	5	weekday	1.3	27	0.98	0.5	120	0.12	0.12	0.24	0.36	0.37	0.645	1.29	15
948	1	5	weekday	1.26	26	1.02	0.5	120	0.12	0.12	0.24	0.38	0.38	0.65	1.28	15
949	1	5	weekday	0.96	60	1.1	0.54	111.11	0.14	0.14	0.28	0.42	0.42	0.59	1.13	48
950	1	5	weekday	1.195	37	1.04	0.52	115.38	0.14	0.14	0.26	0.4	0.4	0.62	1.25	24
951	1	5	weekday	1.2	30	1.02	0.52	115.38	0.12	0.12	0.24	0.4	0.4	0.62	1.23	21
952	1	5	weekday	0.79	26	1.22	0.62	96.77	0.16	0.14	0.3	0.48	0.46	0.5	0.97	21
953	1	5	weekday	1.16	50	1.06	0.53	113.245	0.14	0.14	0.26	0.4	0.4	0.63	1.25	30
954	1	5	weekday	1.58	584	0.96	0.48	125	0.12	0.12	0.24	0.36	0.36	0.77	1.53	285
955	1	5	weekday	1.63	865	0.98	0.48	125	0.12	0.12	0.24	0.36	0.36	0.79	1.59	432
956	1	5	weekday	0.81	21	1.12	0.55	109.125	0.14	0.14	0.27	0.42	0.42	0.44	0.89	21
957	1	5	weekday	0.79	21	1.22	0.6	100	0.14	0.14	0.3	0.46	0.46	0.46	0.97	27
958	1	5	weekday	0.69	12	1.2	0.64	93.75	0.16	0.16	0.3	0.48	0.48	0.48	0.94	12
959	1	5	weekday	0.92	21	1.14	0.56	107.14	0.14	0.14	0.28	0.42	0.42	0.52	1.01	15
960	1	5	weekday	0.54	14	1.38	0.68	88.24	0.18	0.16	0.36	0.74	0.52	0.39	0.82	12
961	1	5	weekday	1.13	27	1.04	0.52	115.38	0.12	0.12	0.24	0.4	0.4	0.6	1.21	21
962	1	5	weekday	1.07	25	1.06	0.53	113.245	0.13	0.12	0.26	0.42	0.42	0.57	1.12	18
963	1	5	weekday	0.875	11	1.3	0.59	101.725	0.14	0.14	0.3	0.57	0.48	0.525	1.095	12
964	1	5	weekday	0.82	50	1.14	0.58	103.45	0.14	0.14	0.28	0.42	0.42	0.5	0.94	42
965	1	5	weekday	1.155	23	0.98	0.49	122.5	0.12	0.12	0.24	0.38	0.38	0.565	1.125	18
966	1	5	weekday	0.82	33	1.14	0.56	107.28	0.14	0.14	0.3	0.44	0.43	0.455	0.96	27
967	1	5	weekday	0.945	16	0.99	0.49	122.5	0.12	0.12	0.22	0.38	0.38	0.435	0.935	15
968	1	5	weekday	1.01	48	0.98	0.5	120	0.12	0.12	0.24	0.38	0.38	0.51	1.01	36
969	1	5	weekday	0.43	20	1.52	0.66	90.91	0.15	0.15	0.3	0.5	0.53	0.34	0.665	18
970	1	5	weekday	0.39	19	1.94	1.02	58.82	0.18	0.18	0.4	1.4	0.84	0.35	0.82	24
971	1	5	weekday	1.05	12	1.12	0.54	111.11	0.14	0.14	0.28	0.4	0.4	0.57	1.14	12
972	1	5	weekday	1.025	29	1.08	0.53	113.245	0.14	0.14	0.26	0.4	0.4	0.55	1.11	18
973	1	5	weekday	1.08	91	1.02	0.52	115.38	0.12	0.12	0.26	0.38	0.38	0.57	1.14	51
974	1	5	weekday	0.89	107	1.16	0.56	107.14	0.14	0.14	0.28	0.42	0.42	0.51	1.03	69
975	1	5	weekday	0.835	13	1.03	0.5	120.19	0.13	0.13	0.26	0.39	0.37	0.44	0.87	12
976	1	5	weekday	0.74	15	1.22	0.62	96.875	0.14	0.14	0.28	0.49	0.5	0.42	0.865	12
977	1	5	weekday	0.66	14	1.3	0.56	107.14	0.14	0.12	0.32	0.42	0.42	0.43	0.86	12
978	1	5	weekday	0.57	16	1.02	0.52	115.38	0.12	0.12	0.24	0.4	0.4	0.29	0.58	15
979	1	5	weekday	0.69	29	1.22	0.62	96.77	0.16	0.15	0.3	0.45	0.44	0.425	0.855	24
980	1	5	weekday	0.82	44	1.08	0.54	111.11	0.14	0.14	0.28	0.42	0.42	0.44	0.83	30
981	1	5	weekday	0.525	41	1.38	0.67	89.575	0.16	0.16	0.32	0.5	0.5	0.37	0.755	30
982	1	5	weekday	0.55	14	1.3	0.7	85.71	0.18	0.18	0.36	0.52	0.48	0.38	0.71	15
983	1	5	weekday	0.68	82	1.28	0.64	93.75	0.16	0.16	0.3	0.48	0.48	0.44	0.87	60
984	1	5	weekday	0.59	24	1.3	0.68	88.24	0.16	0.16	0.34	0.5	0.48	0.39	0.77	21
985	1	5	weekday	0.71	112	1.24	0.62	96.77	0.16	0.16	0.3	0.48	0.48	0.48	0.92	81
986	1	5	weekday	0.76	28	1.3	0.62	96.77	0.16	0.16	0.32	0.48	0.48	0.46	0.98	18
987	1	5	weekday	1	129	1.08	0.54	111.11	0.14	0.14	0.26	0.4	0.4	0.54	1.07	72
988	1	5	weekday	0.46	10	1.66	0.84	71.43	0.2	0.16	0.46	0.68	0.68	0.42	0.78	12
989	1	5	weekday	0.71	14	1.26	0.62	96.77	0.16	0.16	0.32	0.46	0.46	0.43	0.86	15
990	1	5	weekday	1.16	138	1.02	0.52	115.38	0.12	0.12	0.24	0.38	0.38	0.59	1.18	75
991	1	5	weekday	0.925	39	1.02	0.5	120	0.12	0.12	0.26	0.37	0.37	0.49	0.955	24
992	1	5	weekday	0.775	29	1.18	0.6	100	0.14	0.14	0.28	0.44	0.44	0.45	0.9	21
993	1	5	weekday	0.73	25	1.16	0.58	103.45	0.14	0.14	0.3	0.44	0.44	0.42	0.85	18
994	1	5	weekday	0.55	16	1.26	0.64	93.75	0.14	0.16	0.3	0.48	0.5	0.33	0.69	12
995	1	5	weekday	0.8	15	1.2	0.6	100	0.14	0.14	0.28	0.5	0.46	0.52	0.96	21
996	1	5	weekday	0.66	16	1.22	0.58	103.45	0.14	0.14	0.28	0.44	0.44	0.4	0.81	12
997	1	5	weekday	0.885	34	1.1	0.57	105.295	0.14	0.14	0.27	0.42	0.42	0.495	0.99	27
998	1	5	weekday	1.18	28	1.04	0.52	115.38	0.12	0.12	0.26	0.4	0.4	0.58	1.17	18
999	1	5	weekday	1.2	40	0.98	0.48	125	0.12	0.12	0.24	0.38	0.38	0.58	1.17	21
1000	1	5	weekday	1.045	67	1.06	0.52	115.38	0.13	0.13	0.26	0.4	0.4	0.56	1.085	45
1001	1	5	weekday	0.77	29	1.2	0.58	103.45	0.14	0.14	0.28	0.44	0.44	0.48	0.96	21
1002	1	5	weekday	0.85	23	1.1	0.56	107.14	0.14	0.12	0.26	0.44	0.42	0.46	0.93	21
1003	1	5	weekday	1.12	29	1.02	0.5	120	0.12	0.12	0.24	0.38	0.38	0.54	1.12	21
1004	1	5	weekday	0.95	17	1.08	0.53	113.245	0.14	0.14	0.27	0.4	0.4	0.49	1	12
1005	1	5	weekday	0.9	26	1.06	0.54	111.11	0.14	0.12	0.26	0.38	0.38	0.52	1.03	18
1006	1	5	weekday	0.81	41	1.11	0.56	107.14	0.14	0.14	0.27	0.42	0.42	0.44	0.905	30
1007	1	5	weekday	1.005	31	1.04	0.52	115.38	0.12	0.12	0.26	0.4	0.4	0.52	1.02	18
1008	1	5	weekday	0.75	20	1.16	0.58	103.45	0.14	0.14	0.28	0.44	0.44	0.44	0.9	15
1009	1	5	weekday	0.62	32	1.2	0.6	100	0.14	0.14	0.3	0.46	0.46	0.37	0.76	27
1010	1	5	weekday	0.7	21	1.2	0.62	96.77	0.14	0.14	0.3	0.48	0.48	0.44	0.83	18
1011	1	5	weekday	0.71	22	1.14	0.58	103.45	0.14	0.14	0.3	0.44	0.44	0.42	0.85	15
1012	1	5	weekday	0.765	37	1.17	0.58	103.45	0.14	0.14	0.28	0.44	0.44	0.49	0.92	24
1013	1	5	weekday	0.63	16	1.26	0.64	93.75	0.16	0.16	0.3	0.48	0.48	0.43	0.79	18
1014	1	5	weekday	0.905	42	1.12	0.56	107.14	0.14	0.14	0.28	0.42	0.42	0.51	1.025	33
1015	1	5	weekday	0.675	58	1.26	0.63	95.26	0.16	0.16	0.3	0.48	0.48	0.43	0.83	42
1016	1	5	weekday	1.01	13	1.08	0.56	107.14	0.14	0.14	0.26	0.42	0.38	0.55	1.08	12
1017	1	5	weekday	0.64	24	1.28	0.64	93.75	0.16	0.16	0.32	0.48	0.48	0.42	0.8	18
1018	1	5	weekday	0.54	24	1.4	0.62	96.77	0.14	0.14	0.3	0.48	0.48	0.39	0.74	21
1019	1	5	weekday	1.28	68	0.86	0.44	136.36	0.1	0.1	0.2	0.32	0.32	0.57	1.14	36
1020	1	5	weekday	0.56	18	1.24	0.6	100	0.14	0.14	0.3	0.46	0.44	0.34	0.7	15
1021	1	5	weekday	0.8	18	1.08	0.56	107.14	0.14	0.14	0.26	0.42	0.42	0.44	0.86	12
1022	1	5	weekday	0.97	38	1.06	0.52	115.38	0.12	0.12	0.26	0.4	0.4	0.52	1.04	24
1023	1	5	weekday	0.715	25	1.14	0.55	109.125	0.14	0.14	0.28	0.42	0.42	0.41	0.81	18
1024	1	5	weekday	0.77	19	1.16	0.58	103.45	0.14	0.14	0.28	0.44	0.44	0.425	0.895	18
1025	1	5	weekday	0.9	74	1.19	0.6	100	0.12	0.12	0.25	0.5	0.47	0.525	1.03	51
1026	1	5	weekday	1.1	15	0.98	0.45	133.395	0.12	0.12	0.22	0.36	0.36	0.58	1.19	12
1027	1	5	weekday	0.89	55	1.1	0.54	111.11	0.14	0.14	0.26	0.42	0.42	0.5	0.99	42
1028	1	5	weekday	0.865	61	1.1	0.56	107.14	0.14	0.14	0.26	0.42	0.42	0.48	0.97	42
1029	1	5	weekday	0.925	17	1.22	0.59	101.725	0.13	0.14	0.27	0.46	0.46	0.535	1.13	12
1030	1	5	weekday	0.64	16	1.2	0.6	100	0.14	0.14	0.3	0.46	0.46	0.41	0.78	12
1031	1	5	weekday	0.97	37	1.04	0.52	115.38	0.12	0.12	0.26	0.4	0.4	0.51	1.03	27
1032	1	5	weekday	0.91	16	1.1	0.54	111.11	0.14	0.14	0.26	0.42	0.42	0.5	1.02	12
1033	1	5	weekday	0.7	40	1.18	0.6	100	0.14	0.14	0.3	0.46	0.44	0.45	0.86	33
1034	1	5	weekday	0.6	30	1.28	0.64	93.75	0.16	0.16	0.32	0.48	0.48	0.4	0.75	21
1035	1	5	weekday	0.835	89	1.18	0.58	103.45	0.14	0.14	0.28	0.44	0.44	0.48	0.97	57
1036	1	5	weekday	0.79	31	1.21	0.62	96.77	0.14	0.14	0.3	0.46	0.46	0.475	0.95	21
1037	1	5	weekday	0.75	45	1.22	0.6	100	0.14	0.15	0.3	0.46	0.46	0.475	0.945	30
1038	1	5	weekday	0.83	83	1.14	0.58	103.45	0.14	0.14	0.28	0.44	0.44	0.48	0.94	54
1039	1	5	weekday	0.47	11	1.35	0.69	86.975	0.16	0.14	0.3	0.54	0.52	0.365	0.725	12
1040	1	5	weekday	0.84	254	1.16	0.58	103.45	0.14	0.14	0.28	0.44	0.44	0.49	0.98	159
1041	1	5	weekday	0.86	16	1.04	0.54	111.11	0.12	0.12	0.26	0.4	0.4	0.41	0.94	15
1042	1	5	weekday	0.49	18	1.46	0.66	90.91	0.14	0.14	0.3	0.52	0.52	0.37	0.75	15
1043	1	5	weekday	0.53	31	1.43	0.72	83.33	0.16	0.14	0.32	0.55	0.55	0.33	0.68	30
1044	1	5	weekday	0.75	22	1.18	0.56	107.14	0.14	0.12	0.26	0.46	0.46	0.45	0.92	21
1045	1	5	weekday	0.68	42	1.24	0.6	100	0.14	0.14	0.28	0.46	0.46	0.43	0.86	36
1046	1	5	weekday	1.05	13	1.1	0.54	111.11	0.14	0.14	0.26	0.4	0.4	0.575	1.17	12
1047	1	5	weekday	0.81	11	1.18	0.64	93.75	0.14	0.14	0.3	0.48	0.42	0.49	0.96	15
1048	1	5	weekday	0.71	24	1.18	0.56	107.14	0.14	0.14	0.3	0.42	0.42	0.44	0.86	18
1049	1	6	weekday	1.5	931	0.96	0.48	125	0.12	0.12	0.24	0.36	0.36	0.72	1.44	471
1050	1	6	weekday	1.5	87	0.96	0.48	125	0.12	0.12	0.24	0.36	0.36	0.73	1.44	45
1051	1	6	weekday	1.46	458	0.96	0.48	125	0.12	0.12	0.24	0.36	0.36	0.71	1.41	225
1052	1	6	weekday	1.37	110	0.98	0.5	120	0.12	0.12	0.24	0.38	0.38	0.67	1.33	57
1053	1	6	weekday	1.17	27	1	0.5	120	0.12	0.12	0.24	0.38	0.38	0.595	1.165	18
1054	1	6	weekday	1.11	48	1	0.5	120	0.12	0.12	0.24	0.38	0.38	0.57	1.12	27
1055	1	6	weekday	1.01	44	1.06	0.54	111.11	0.14	0.14	0.26	0.4	0.4	0.52	1.04	30
1056	1	6	weekday	1.04	35	1.04	0.52	115.38	0.13	0.12	0.26	0.4	0.4	0.55	1.085	27
1057	1	6	weekday	0.97	20	1.04	0.52	115.38	0.14	0.12	0.26	0.4	0.4	0.51	0.97	15
1058	1	6	weekday	1.01	31	1.07	0.54	111.11	0.13	0.12	0.26	0.42	0.41	0.54	1.08	21
1059	1	6	weekday	1.1	16	1.04	0.52	115.38	0.12	0.12	0.24	0.4	0.4	0.56	1.12	12
1060	1	6	weekday	0.97	23	1.07	0.55	109.125	0.14	0.14	0.26	0.41	0.4	0.47	0.985	15
1061	1	6	weekday	1.05	122	1.04	0.52	115.38	0.12	0.12	0.26	0.4	0.4	0.56	1.12	75
1062	1	6	weekday	1.11	60	1.02	0.52	115.38	0.12	0.12	0.26	0.4	0.4	0.57	1.14	39
1063	1	6	weekday	1.075	39	1.06	0.52	115.38	0.14	0.13	0.26	0.4	0.4	0.58	1.18	27
1064	1	6	weekday	0.98	45	1.08	0.54	111.11	0.14	0.14	0.26	0.42	0.42	0.515	1.035	27
1065	1	6	weekday	1.11	45	1.04	0.52	115.38	0.12	0.12	0.25	0.39	0.39	0.61	1.185	27
1066	1	6	weekday	1.12	52	1.06	0.54	111.11	0.14	0.14	0.26	0.4	0.4	0.59	1.17	30
1067	1	6	weekday	1.15	33	1.02	0.52	115.38	0.12	0.12	0.26	0.38	0.38	0.6	1.18	21
1068	1	6	weekday	0.69	14	1.26	0.62	96.77	0.16	0.16	0.3	0.48	0.46	0.44	0.83	12
1069	1	6	weekday	0.8	22	1.14	0.58	103.45	0.14	0.14	0.28	0.42	0.42	0.41	0.9	21
1070	1	6	weekday	1.04	51	1.04	0.52	115.38	0.12	0.12	0.26	0.4	0.4	0.56	1.11	36
1071	1	6	weekday	1.17	28	1.04	0.52	115.38	0.12	0.14	0.26	0.4	0.4	0.6	1.2	18
1072	1	6	weekday	1.12	29	1.04	0.52	115.38	0.13	0.12	0.26	0.4	0.4	0.58	1.16	18
1073	1	6	weekday	1.115	73	1.06	0.52	115.38	0.14	0.13	0.26	0.4	0.4	0.58	1.165	45
1074	1	6	weekday	1.195	35	1	0.5	120	0.12	0.12	0.24	0.38	0.38	0.6	1.195	21
1075	1	6	weekday	1.05	40	1.1	0.56	107.14	0.14	0.14	0.28	0.42	0.42	0.58	1.14	27
1076	1	6	weekday	1.13	14	1.02	0.52	115.38	0.12	0.12	0.24	0.4	0.4	0.58	1.15	12
1077	1	6	weekday	1.175	17	1.04	0.52	115.38	0.12	0.12	0.24	0.39	0.39	0.605	1.21	12
1078	1	6	weekday	1.1	27	1.07	0.53	113.245	0.13	0.14	0.26	0.4	0.4	0.59	1.19	21
1079	1	6	weekday	1.27	25	0.98	0.5	120	0.12	0.12	0.24	0.38	0.38	0.63	1.255	15
1080	1	6	weekday	1.125	37	1	0.5	120	0.12	0.12	0.24	0.38	0.38	0.57	1.15	27
1081	1	6	weekday	1.145	41	1.02	0.52	115.38	0.12	0.12	0.26	0.4	0.4	0.595	1.2	24
1082	1	6	weekday	1.14	28	1.04	0.52	115.38	0.12	0.12	0.26	0.38	0.4	0.58	1.19	18
1083	1	6	weekday	1.17	95	1.02	0.5	120	0.12	0.12	0.24	0.38	0.38	0.6	1.21	57
1084	1	6	weekday	0.765	11	1.4	0.81	76.035	0.19	0.14	0.33	0.62	0.49	0.515	1.04	12
1085	1	6	weekday	1.12	36	1.04	0.52	115.38	0.14	0.14	0.26	0.4	0.4	0.6	1.17	24
1086	1	6	weekday	1.26	72	1	0.5	120	0.12	0.12	0.24	0.38	0.38	0.62	1.27	39
1087	1	6	weekday	1.18	46	1.04	0.52	115.38	0.12	0.12	0.26	0.4	0.4	0.61	1.21	30
1088	1	6	weekday	1.26	96	0.98	0.5	120	0.12	0.12	0.24	0.38	0.38	0.63	1.24	57
1089	1	6	weekday	1.25	44	1	0.5	120	0.12	0.12	0.24	0.38	0.38	0.63	1.23	24
1090	1	6	weekday	1.29	44	1	0.5	120	0.12	0.12	0.24	0.38	0.38	0.63	1.29	24
1091	1	6	weekday	0.945	25	1.02	0.5	120	0.12	0.12	0.26	0.38	0.38	0.555	1.105	18
1092	1	6	weekday	1.22	15	0.98	0.5	120	0.12	0.12	0.22	0.38	0.38	0.59	1.18	15
1093	1	6	weekday	1.115	19	1	0.5	120	0.12	0.12	0.24	0.38	0.38	0.56	1.12	12
1094	1	6	weekday	1.21	38	0.98	0.48	125	0.12	0.12	0.24	0.36	0.36	0.59	1.19	27
1095	1	6	weekday	1.28	54	0.98	0.5	120	0.12	0.12	0.24	0.38	0.38	0.63	1.26	33
1096	1	6	weekday	0.83	13	1.18	0.58	103.45	0.14	0.16	0.3	0.44	0.44	0.41	0.98	12
1097	1	6	weekday	1.15	50	1	0.5	120	0.12	0.12	0.24	0.38	0.38	0.59	1.16	27
1098	1	6	weekday	1.2	23	0.99	0.5	120	0.12	0.12	0.24	0.38	0.38	0.605	1.2	15
1099	1	6	weekday	0.98	32	1.09	0.54	111.26	0.13	0.12	0.26	0.42	0.4	0.5	1.055	24
1100	1	6	weekday	0.93	17	1.06	0.58	103.45	0.14	0.14	0.28	0.44	0.42	0.54	1.03	15
1101	1	6	weekday	1.235	86	1.01	0.5	120	0.12	0.12	0.24	0.38	0.38	0.62	1.25	51
1102	1	6	weekday	1.17	68	1.02	0.5	120	0.12	0.12	0.26	0.38	0.38	0.6	1.19	39
1103	1	6	weekday	1.26	174	1.02	0.5	120	0.12	0.12	0.24	0.38	0.38	0.64	1.28	93
1104	1	6	weekday	0.865	15	1.25	0.62	96.77	0.16	0.16	0.32	0.47	0.46	0.54	1.105	15
1105	1	6	weekday	1.215	153	1.04	0.52	115.38	0.12	0.12	0.26	0.4	0.4	0.64	1.28	87
1106	1	6	weekday	0.84	21	1.16	0.54	111.11	0.14	0.14	0.28	0.4	0.4	0.5	0.98	18
1107	1	6	weekday	0.81	13	1.15	0.58	103.57	0.15	0.14	0.3	0.46	0.45	0.45	0.96	12
1108	1	6	weekday	1.35	75	0.94	0.48	125	0.12	0.12	0.22	0.36	0.36	0.64	1.27	42
1109	1	6	weekday	1.28	28	0.96	0.48	125	0.12	0.12	0.24	0.36	0.36	0.61	1.22	18
1110	1	6	weekday	1.26	113	0.98	0.5	120	0.12	0.12	0.24	0.38	0.38	0.635	1.265	63
1111	1	6	weekday	1.395	31	0.94	0.46	130.43	0.12	0.12	0.22	0.36	0.36	0.655	1.32	18
1112	1	6	weekday	1.36	31	0.96	0.48	125	0.12	0.12	0.24	0.36	0.36	0.64	1.29	21
1113	1	6	weekday	1.37	69	0.98	0.5	120	0.12	0.12	0.24	0.38	0.38	0.67	1.35	39
1114	1	6	weekday	1.05	56	1.02	0.5	120	0.12	0.12	0.24	0.38	0.38	0.63	1.22	33
1115	1	6	weekday	1.13	60	1.06	0.54	111.11	0.12	0.12	0.26	0.4	0.4	0.6	1.2	42
1116	1	6	weekday	1.235	49	1.02	0.51	117.69	0.12	0.12	0.24	0.38	0.38	0.64	1.285	27
1117	1	6	weekday	1.22	72	1.02	0.52	115.38	0.12	0.12	0.24	0.38	0.38	0.625	1.24	42
1118	1	6	weekday	1.175	25	1.02	0.5	120	0.12	0.12	0.24	0.38	0.38	0.61	1.205	15
1119	1	6	weekday	1.27	31	1	0.5	120	0.12	0.12	0.24	0.38	0.38	0.63	1.265	18
1120	1	6	weekday	1.16	140	1.04	0.52	115.38	0.12	0.12	0.26	0.4	0.4	0.59	1.2	81
1121	1	6	weekday	1.045	53	1.08	0.54	111.11	0.14	0.14	0.26	0.4	0.4	0.56	1.12	30
1122	1	6	weekday	0.89	43	1.12	0.56	107.14	0.14	0.14	0.28	0.42	0.42	0.52	1.03	30
1123	1	6	weekday	0.76	24	1.3	0.64	93.75	0.16	0.16	0.32	0.48	0.48	0.5	0.99	18
1124	1	6	weekday	1.09	140	1	0.5	120	0.12	0.12	0.24	0.38	0.38	0.565	1.12	81
1125	1	6	weekday	1.24	26	0.92	0.46	130.43	0.12	0.12	0.22	0.36	0.36	0.59	1.16	15
1126	1	6	weekday	1.25	67	0.94	0.46	130.43	0.12	0.12	0.22	0.36	0.36	0.58	1.17	39
1127	1	6	weekday	1.18	37	0.98	0.5	120	0.12	0.12	0.24	0.38	0.38	0.575	1.165	21
1128	1	6	weekday	1.25	30	0.98	0.5	120	0.12	0.12	0.24	0.38	0.38	0.62	1.23	18
1129	1	6	weekday	1.27	85	0.98	0.49	122.5	0.12	0.12	0.24	0.38	0.38	0.625	1.24	51
1130	1	6	weekday	1.45	443	0.98	0.5	120	0.12	0.12	0.24	0.38	0.38	0.71	1.42	219
1131	1	6	weekday	1.39	86	1	0.5	120	0.12	0.12	0.24	0.38	0.38	0.69	1.39	45
1132	1	6	weekday	1.4	721	1.02	0.5	120	0.12	0.12	0.24	0.38	0.38	0.71	1.42	369
1133	1	6	weekday	0.57	17	1.49	0.6	100.11	0.14	0.14	0.27	0.47	0.47	0.475	0.915	12
1134	1	6	weekday	1.36	276	1.02	0.5	120	0.12	0.12	0.24	0.38	0.38	0.69	1.37	144
1135	1	6	weekday	1.35	89	1.02	0.52	115.38	0.12	0.12	0.26	0.38	0.38	0.69	1.4	48
1136	1	6	weekday	0.765	46	1.24	0.64	93.75	0.15	0.15	0.3	0.48	0.48	0.45	0.93	42
1137	1	6	weekday	0.975	22	1.06	0.53	113.245	0.14	0.13	0.26	0.4	0.4	0.5	1.01	18
1138	1	6	weekday	1.01	20	1.12	0.56	107.14	0.14	0.14	0.28	0.42	0.42	0.56	1.105	18
1139	1	6	weekday	0.62	12	1.44	0.6	100	0.14	0.16	0.28	0.46	0.54	0.36	0.77	12
1140	1	6	weekday	0.94	20	1.1	0.56	107.14	0.14	0.14	0.26	0.42	0.42	0.5	1.03	18
1141	1	6	weekday	0.7	14	1.46	0.6	100	0.16	0.14	0.32	0.44	0.48	0.47	1.05	12
1142	1	6	weekday	0.79	18	1.2	0.58	103.45	0.14	0.14	0.3	0.44	0.44	0.5	0.95	12
1143	1	6	weekday	0.37	14	1.58	0.82	73.17	0.18	0.18	0.36	0.7	0.62	0.38	0.62	15
1144	1	6	weekday	0.9	25	1.02	0.5	120	0.12	0.12	0.24	0.38	0.38	0.48	0.89	24
1145	1	6	weekday	1.06	21	0.96	0.48	125	0.12	0.12	0.24	0.38	0.38	0.47	1.02	18
1146	1	6	weekday	0.96	18	0.99	0.49	122.5	0.12	0.11	0.22	0.38	0.38	0.495	1.01	15
1147	1	6	weekday	0.995	51	1	0.48	125	0.12	0.12	0.22	0.36	0.36	0.515	1.075	45
1148	1	6	weekday	1.58	892	0.92	0.46	130.43	0.12	0.12	0.22	0.34	0.34	0.73	1.46	414
1149	1	6	weekday	1.59	974	0.92	0.46	130.43	0.12	0.12	0.22	0.34	0.34	0.73	1.47	462
1150	1	6	weekday	1.56	397	0.92	0.46	130.43	0.12	0.12	0.22	0.36	0.36	0.72	1.44	201
1151	1	6	weekday	1.225	20	0.98	0.49	122.5	0.12	0.12	0.24	0.37	0.36	0.61	1.2	18
1152	1	6	weekday	1.2	33	0.98	0.5	120	0.12	0.12	0.24	0.38	0.38	0.59	1.18	24
1153	1	6	weekday	1.2	114	1.04	0.52	115.38	0.12	0.12	0.24	0.38	0.38	0.63	1.25	69
1154	1	6	weekday	1.42	211	0.96	0.48	125	0.12	0.12	0.24	0.36	0.36	0.69	1.37	105
1155	1	6	weekday	1.44	157	0.96	0.48	125	0.12	0.12	0.24	0.36	0.36	0.7	1.4	78
1156	1	6	weekday	0.86	11	1.25	0.52	127.455	0.11	0.11	0.22	0.74	0.45	0.48	1.045	12
1157	1	6	weekday	1.53	1925	0.98	0.48	125	0.12	0.12	0.24	0.36	0.36	0.75	1.49	942
1158	1	6	weekday	0.89	42	1.12	0.56	107.14	0.14	0.14	0.28	0.42	0.42	0.525	1.03	36
1159	1	6	weekday	0.505	21	1.3	0.64	93.84	0.16	0.16	0.34	0.48	0.47	0.345	0.68	21
1160	1	6	weekday	0.69	17	1.4	0.62	97.18	0.16	0.16	0.31	0.54	0.51	0.46	0.9	27
1161	1	6	weekday	0.52	19	1.56	0.92	65.22	0.22	0.16	0.34	0.84	0.38	0.41	0.92	24
1162	1	6	weekday	0.6	17	1.16	0.52	115.38	0.12	0.12	0.26	0.4	0.4	0.33	0.64	18
1163	1	6	weekday	0.88	22	1.1	0.54	111.11	0.14	0.14	0.26	0.42	0.4	0.51	1.02	15
1164	1	6	weekday	0.86	22	1.12	0.56	107.14	0.13	0.13	0.27	0.44	0.44	0.5	0.965	18
1165	1	6	weekday	0.895	19	1.12	0.55	109.125	0.14	0.14	0.26	0.42	0.42	0.49	0.985	12
1166	1	6	weekday	0.93	22	1.1	0.55	109.125	0.14	0.14	0.26	0.42	0.42	0.525	1.02	18
1167	1	6	weekday	0.915	19	1.32	0.63	95.26	0.15	0.14	0.33	0.48	0.48	0.555	1.165	15
1168	1	7	weekday	0.77	12	1.14	0.54	111.11	0.14	0.14	0.28	0.4	0.4	0.44	0.88	12
1169	1	7	weekday	0.775	17	1.16	0.55	109.125	0.14	0.14	0.28	0.42	0.42	0.47	0.94	12
1170	1	7	weekday	1.03	16	0.92	0.48	125	0.12	0.12	0.24	0.38	0.36	0.42	0.95	21
1171	1	7	weekday	0.915	19	0.93	0.48	125	0.12	0.12	0.24	0.36	0.36	0.425	0.89	21
1172	1	7	weekday	1.55	1002	0.96	0.48	125	0.12	0.12	0.24	0.36	0.36	0.75	1.49	513
1173	1	7	weekday	1.57	577	0.94	0.46	130.43	0.12	0.12	0.24	0.36	0.36	0.73	1.47	282
1174	1	7	weekday	1.19	43	1	0.5	120	0.12	0.12	0.24	0.38	0.38	0.59	1.17	36
1175	1	7	weekday	1.34	96	1	0.5	120	0.12	0.12	0.24	0.38	0.38	0.665	1.33	51
1176	1	7	weekday	1.33	62	1	0.5	120	0.12	0.12	0.24	0.38	0.38	0.65	1.32	33
1177	1	7	weekday	1.17	32	1.06	0.52	115.38	0.12	0.12	0.26	0.4	0.4	0.6	1.21	18
1178	1	7	weekday	1.125	33	0.98	0.48	125	0.12	0.12	0.24	0.36	0.36	0.555	1.11	18
1179	1	7	weekday	1.17	123	1.02	0.5	120	0.12	0.12	0.26	0.38	0.38	0.59	1.19	69
1180	1	7	weekday	1.18	58	1.04	0.52	115.38	0.12	0.12	0.26	0.4	0.4	0.62	1.24	33
1181	1	7	weekday	1.11	56	1.04	0.5	120	0.12	0.12	0.26	0.38	0.38	0.56	1.13	33
1182	1	7	weekday	1.385	131	0.94	0.47	127.715	0.12	0.12	0.24	0.36	0.36	0.65	1.3	63
1183	1	7	weekday	1.15	79	1.02	0.52	115.38	0.12	0.12	0.24	0.4	0.4	0.57	1.14	51
1184	1	7	weekday	0.96	27	1.11	0.55	109.125	0.14	0.13	0.26	0.43	0.42	0.54	1.09	24
1185	1	7	weekday	1.15	276	1.04	0.52	115.38	0.12	0.12	0.26	0.4	0.4	0.6	1.21	159
1186	1	7	weekday	1.11	171	1.04	0.52	115.38	0.12	0.12	0.26	0.4	0.4	0.58	1.16	102
1187	1	7	weekday	1.28	30	1	0.5	120	0.12	0.12	0.24	0.38	0.38	0.63	1.25	18
1188	1	7	weekday	1.245	51	1	0.5	120	0.12	0.12	0.24	0.38	0.38	0.62	1.24	30
1189	1	7	weekday	1.11	37	1.06	0.52	115.38	0.12	0.12	0.24	0.4	0.4	0.6	1.18	27
1190	1	7	weekday	0.865	48	1.12	0.54	111.11	0.14	0.14	0.28	0.42	0.42	0.5	1	36
1191	1	7	weekday	0.59	34	1.35	0.65	92.33	0.16	0.16	0.32	0.5	0.5	0.4	0.765	30
1192	1	7	weekday	1	43	1.1	0.55	109.125	0.14	0.14	0.28	0.42	0.42	0.55	1.095	27
1193	1	7	weekday	1.105	85	1.04	0.52	115.38	0.14	0.12	0.26	0.4	0.4	0.58	1.16	54
1194	1	7	weekday	0.9	18	1.12	0.54	111.11	0.14	0.14	0.28	0.42	0.42	0.51	0.97	12
1195	1	7	weekday	1.045	17	1.08	0.54	111.11	0.14	0.14	0.28	0.4	0.4	0.57	1.15	12
1196	1	7	weekday	1.005	63	1.04	0.52	115.38	0.12	0.12	0.26	0.4	0.4	0.535	1.055	39
1197	1	7	weekday	1.17	82	1.02	0.5	120	0.12	0.12	0.24	0.38	0.38	0.59	1.18	57
1198	1	7	weekday	0.85	11	1.14	0.61	98.6	0.14	0.13	0.27	0.47	0.45	0.465	0.965	12
1199	1	7	weekday	1.24	102	1	0.5	120	0.12	0.12	0.24	0.38	0.38	0.62	1.23	63
1200	1	7	weekday	1.2	38	1.02	0.5	120	0.12	0.12	0.24	0.38	0.38	0.61	1.19	21
1201	1	7	weekday	1.08	98	1.06	0.52	115.38	0.12	0.12	0.26	0.4	0.4	0.58	1.15	60
1202	1	7	weekday	1.02	42	1.06	0.54	111.11	0.14	0.14	0.26	0.4	0.4	0.54	1.09	24
1203	1	7	weekday	1.03	19	1.08	0.54	111.11	0.14	0.14	0.26	0.4	0.4	0.545	1.1	12
1204	1	7	weekday	0.99	70	1.08	0.54	111.11	0.14	0.14	0.28	0.4	0.4	0.54	1.09	42
1205	1	7	weekday	0.945	37	1.1	0.56	107.14	0.14	0.14	0.26	0.42	0.42	0.52	1.055	27
1206	1	7	weekday	1.04	26	1.04	0.52	115.38	0.12	0.12	0.26	0.4	0.4	0.55	1.1	15
1207	1	7	weekday	1.12	41	1.04	0.52	115.38	0.12	0.13	0.26	0.4	0.4	0.595	1.17	24
1208	1	7	weekday	1.03	16	1.08	0.54	111.11	0.14	0.14	0.26	0.42	0.42	0.57	1.11	12
1209	1	7	weekday	1.14	89	1.04	0.52	115.38	0.12	0.12	0.26	0.38	0.38	0.595	1.18	51
1210	1	7	weekday	1.145	35	1	0.51	117.69	0.12	0.12	0.24	0.38	0.37	0.56	1.13	24
1211	1	7	weekday	1.15	50	1.02	0.52	115.38	0.12	0.12	0.26	0.38	0.38	0.59	1.18	33
1212	1	7	weekday	1.125	75	1.04	0.52	115.38	0.12	0.12	0.26	0.4	0.39	0.58	1.155	42
1213	1	7	weekday	1.17	67	1.02	0.52	115.38	0.12	0.12	0.24	0.4	0.4	0.61	1.21	36
1214	1	7	weekday	0.985	37	1.07	0.52	115.38	0.14	0.14	0.27	0.4	0.4	0.52	1.07	27
1215	1	7	weekday	1.03	39	1.07	0.54	111.11	0.14	0.14	0.26	0.4	0.4	0.57	1.13	24
1216	1	7	weekday	0.88	47	1.08	0.54	111.11	0.14	0.14	0.26	0.42	0.42	0.49	0.99	30
1217	1	7	weekday	1.63	538	0.94	0.46	130.43	0.12	0.12	0.22	0.36	0.36	0.76	1.51	267
1218	1	7	weekday	1.68	388	0.94	0.46	130.43	0.12	0.12	0.22	0.36	0.36	0.78	1.57	186
1219	1	7	weekday	1.68	554	0.94	0.46	130.43	0.12	0.12	0.22	0.36	0.36	0.78	1.57	264
1220	1	7	weekday	0.76	43	1.1	0.54	111.11	0.12	0.12	0.26	0.44	0.42	0.49	0.95	39
1221	1	7	weekday	0.82	19	1.36	0.65	92.33	0.16	0.16	0.34	0.5	0.49	0.555	1.105	15
1222	1	7	weekday	0.72	17	1.19	0.58	103.45	0.14	0.15	0.3	0.45	0.46	0.45	0.975	15
1223	1	7	weekday	0.7	20	1.24	0.58	103.45	0.14	0.14	0.3	0.44	0.44	0.49	0.95	15
1224	1	7	weekday	1.09	56	1.04	0.52	115.38	0.12	0.12	0.26	0.4	0.4	0.54	1.11	36
1225	1	7	weekday	1.015	55	1.04	0.52	115.38	0.12	0.12	0.26	0.4	0.4	0.53	1.05	39
1226	1	7	weekday	0.66	28	1.3	0.66	90.91	0.16	0.16	0.3	0.48	0.48	0.45	0.85	24
1227	1	7	weekday	0.67	17	1.15	0.57	105.295	0.14	0.14	0.28	0.43	0.44	0.395	0.76	12
1228	1	7	weekday	0.91	16	1.12	0.54	111.11	0.14	0.14	0.26	0.42	0.4	0.52	0.99	12
1229	1	7	weekday	1.04	27	1.11	0.56	107.14	0.14	0.14	0.26	0.42	0.42	0.59	1.185	18
1230	1	7	weekday	1.1	23	1.09	0.55	109.125	0.13	0.13	0.26	0.41	0.41	0.57	1.23	18
1231	1	7	weekday	1.025	13	1.4	0.67	90.05	0.17	0.17	0.35	0.63	0.43	0.595	1.43	12
1232	1	7	weekday	0.72	19	1.4	0.72	83.915	0.16	0.15	0.28	0.45	0.42	0.495	0.94	18
1233	1	7	weekday	0.45	23	1.61	0.72	83.395	0.16	0.16	0.33	0.69	0.53	0.37	0.835	24
1234	1	7	weekday	0.79	20	1.34	0.7	85.71	0.12	0.14	0.28	0.58	0.46	0.54	1.06	21
1235	1	7	weekday	0.85	27	1.16	0.55	109.125	0.14	0.14	0.29	0.41	0.4	0.5	0.945	18
1236	1	7	weekday	0.815	20	1.19	0.58	103.94	0.14	0.13	0.26	0.45	0.41	0.495	1.02	18
1237	1	7	weekday	0.38	18	1.78	0.91	66.585	0.17	0.15	0.37	1.13	0.72	0.305	0.675	30
1238	1	7	weekday	1.135	19	1.24	0.62	99.355	0.12	0.11	0.23	0.53	0.42	0.795	1.47	18
1239	1	7	weekday	1.47	26	1	0.46	130.43	0.1	0.12	0.22	0.36	0.38	0.68	1.5	15
1240	1	7	weekday	0.97	22	1.1	0.56	107.14	0.14	0.14	0.26	0.42	0.42	0.55	1.11	15
1241	1	7	weekday	0.905	23	0.85	0.42	142.86	0.11	0.12	0.22	0.32	0.32	0.39	0.815	18
1242	1	7	weekday	0.76	26	1.16	0.58	103.45	0.14	0.14	0.28	0.44	0.44	0.45	0.92	18
1243	1	7	weekday	1.015	26	1.05	0.53	113.245	0.12	0.12	0.24	0.42	0.41	0.55	1.1	21
1244	1	7	weekday	0.82	25	1.28	0.61	99.025	0.14	0.14	0.28	0.53	0.51	0.465	1.03	21
1245	1	7	weekday	0.79	26	1.04	0.54	111.11	0.12	0.12	0.26	0.4	0.4	0.43	0.81	15
1246	1	7	weekday	1.46	40	1.08	0.5	120	0.12	0.14	0.3	0.4	0.36	0.86	1.78	24
1247	1	7	weekday	0.89	17	1.08	0.52	115.38	0.14	0.12	0.26	0.4	0.4	0.46	0.9	15
1248	1	7	weekday	0.875	40	1.13	0.57	105.295	0.14	0.14	0.28	0.43	0.43	0.51	0.995	27
1249	1	7	weekday	0.79	36	1.14	0.58	103.45	0.14	0.14	0.28	0.44	0.42	0.46	0.89	30
1250	1	7	weekday	0.865	19	1.12	0.55	109.125	0.14	0.14	0.28	0.41	0.43	0.45	0.995	15
1251	1	7	weekday	0.87	18	1.2	0.6	100	0.14	0.14	0.3	0.46	0.46	0.53	1.07	15
1252	1	7	weekday	1.07	20	1.1	0.54	111.11	0.14	0.14	0.28	0.4	0.4	0.56	1.14	15
1253	1	7	weekday	0.68	20	1.22	0.66	90.91	0.18	0.18	0.32	0.48	0.48	0.54	1.08	24
1254	1	7	weekday	0.61	13	1.51	0.63	95.845	0.15	0.16	0.3	0.51	0.51	0.42	0.9	12
1255	1	7	weekday	0.98	15	1.07	0.52	115.38	0.12	0.12	0.26	0.4	0.41	0.53	1.035	12
1256	1	7	weekday	0.75	18	1.12	0.54	111.11	0.14	0.14	0.26	0.4	0.42	0.42	0.81	12
1257	1	7	weekday	0.98	46	1.16	0.58	103.45	0.14	0.14	0.28	0.43	0.43	0.56	1.11	36
1258	1	8	weekday	0.91	37	1.08	0.54	111.11	0.14	0.14	0.28	0.4	0.41	0.5	1	33
1259	1	8	weekday	0.875	21	1.29	0.53	113.245	0.14	0.14	0.28	0.41	0.41	0.41	0.885	18
1260	1	8	weekday	0.69	10	1.58	0.56	107.14	0.16	0.18	0.32	0.82	0.5	0.39	0.98	12
1261	1	8	weekday	0.58	9	1.65	0.58	103.57	0.14	0.14	0.26	0.81	0.81	0.42	0.875	12
1262	1	8	weekday	0.585	9	1.78	0.9	66.7	0.14	0.15	0.36	0.68	0.68	0.51	1.075	12
1263	1	8	weekday	1.11	48	1.06	0.54	111.11	0.14	0.14	0.26	0.4	0.4	0.57	1.13	39
1264	1	8	weekday	0.97	22	1.08	0.54	111.11	0.14	0.14	0.26	0.4	0.4	0.53	1.05	21
1265	1	8	weekday	0.85	18	1.12	0.56	107.28	0.14	0.14	0.26	0.42	0.42	0.44	0.945	18
1266	1	8	weekday	0.71	14	1.3	0.72	83.33	0.16	0.16	0.3	0.56	0.46	0.42	0.93	15
1267	1	8	weekday	0.56	24	1.38	0.6	100	0.16	0.16	0.34	0.44	0.44	0.45	0.85	27
1268	1	8	weekday	0.655	20	1.28	0.64	93.75	0.16	0.16	0.31	0.48	0.48	0.41	0.81	21
1269	1	8	weekday	0.89	13	1.11	0.57	105.295	0.14	0.14	0.26	0.43	0.41	0.475	0.955	12
1270	1	8	weekday	1.53	1005	0.96	0.48	125	0.12	0.12	0.24	0.36	0.36	0.73	1.46	483
1271	1	8	weekday	1.58	534	0.94	0.46	130.43	0.12	0.12	0.22	0.36	0.36	0.74	1.48	258
1272	1	8	weekday	0.94	33	1.04	0.52	115.38	0.12	0.12	0.26	0.4	0.39	0.48	0.965	24
1273	1	8	weekday	0.97	66	1.08	0.54	111.11	0.14	0.14	0.26	0.4	0.4	0.56	1.05	48
1274	2	1	weekday	1.45	96	0.98	0.5	120	0.12	0.12	0.24	0.38	0.38	0.7	1.42	51
1275	2	1	weekday	1.455	71	0.98	0.5	120	0.12	0.12	0.24	0.38	0.38	0.71	1.42	39
1276	2	1	weekday	1.43	101	1	0.5	120	0.12	0.12	0.24	0.38	0.38	0.73	1.425	54
1277	2	1	weekday	1.54	20	0.98	0.5	120	0.12	0.12	0.24	0.38	0.38	0.75	1.5	12
1278	2	1	weekday	1.49	73	0.96	0.48	125	0.12	0.12	0.24	0.38	0.38	0.715	1.43	42
1279	2	1	weekday	1.4	129	0.94	0.48	125	0.12	0.12	0.24	0.36	0.36	0.67	1.36	72
1280	2	1	weekday	1.43	109	0.96	0.48	125	0.12	0.12	0.24	0.36	0.36	0.68	1.37	57
1281	2	1	weekday	1.42	73	0.98	0.49	122.5	0.12	0.12	0.24	0.36	0.36	0.69	1.4	39
1282	2	1	weekday	1.37	44	0.98	0.5	120	0.12	0.12	0.24	0.38	0.38	0.69	1.35	27
1283	2	1	weekday	1.36	164	0.98	0.5	120	0.12	0.12	0.24	0.38	0.38	0.68	1.35	90
1284	2	1	weekday	0.895	27	1.05	0.53	113.245	0.14	0.13	0.27	0.4	0.39	0.485	0.985	21
1285	2	1	weekday	1.46	19	0.96	0.48	125	0.12	0.12	0.24	0.36	0.36	0.715	1.43	12
1286	2	1	weekday	1.405	159	0.96	0.48	125	0.12	0.12	0.24	0.36	0.36	0.685	1.35	81
1287	2	1	weekday	1.44	80	0.96	0.48	125	0.12	0.12	0.24	0.36	0.36	0.69	1.38	45
1288	2	1	weekday	1.44	94	0.98	0.5	120	0.12	0.12	0.24	0.38	0.38	0.7	1.41	54
1289	2	1	weekday	1.47	93	0.98	0.5	120	0.12	0.12	0.24	0.38	0.38	0.7	1.42	54
1290	2	1	weekday	1.37	96	0.98	0.5	120	0.12	0.12	0.24	0.38	0.38	0.68	1.34	51
1291	2	1	weekday	1.24	20	1.08	0.54	111.11	0.14	0.12	0.26	0.4	0.4	0.64	1.29	15
1292	2	1	weekday	1.45	47	1.02	0.5	120	0.12	0.12	0.24	0.38	0.38	0.74	1.46	30
1293	2	1	weekday	1.35	83	0.98	0.5	120	0.12	0.12	0.24	0.38	0.38	0.675	1.36	48
1294	2	1	weekday	1.41	58	0.98	0.48	125	0.12	0.12	0.24	0.38	0.38	0.7	1.4	30
1295	2	1	weekday	1.18	56	1.08	0.54	111.11	0.14	0.14	0.26	0.4	0.4	0.66	1.24	36
1296	2	1	weekday	1.51	254	0.94	0.48	125	0.12	0.12	0.22	0.36	0.36	0.71	1.42	123
1297	2	1	weekday	1.505	58	0.99	0.5	120	0.12	0.12	0.24	0.38	0.38	0.76	1.565	39
1298	2	1	weekday	1.57	214	0.94	0.48	125	0.12	0.12	0.24	0.36	0.36	0.75	1.48	108
1299	2	1	weekday	1.525	25	1.04	0.52	115.38	0.12	0.12	0.24	0.4	0.39	0.77	1.545	15
1300	2	1	weekday	1.36	89	1	0.5	120	0.12	0.12	0.24	0.38	0.38	0.69	1.37	51
1301	2	1	weekday	1.29	18	1.02	0.5	120	0.12	0.12	0.24	0.38	0.4	0.63	1.32	12
1302	2	1	weekday	1.095	21	1.11	0.54	111.11	0.13	0.13	0.26	0.42	0.42	0.625	1.2	15
1303	2	1	weekday	1.365	85	0.98	0.48	125	0.12	0.12	0.24	0.38	0.38	0.67	1.325	48
1304	2	1	weekday	1.37	36	1	0.5	120	0.12	0.12	0.26	0.38	0.38	0.7	1.4	24
1305	2	1	weekday	0.71	22	1.37	0.68	88.24	0.17	0.16	0.34	0.49	0.48	0.49	0.98	24
1306	2	1	weekday	0.79	20	1.24	0.64	93.75	0.16	0.16	0.3	0.46	0.46	0.47	0.96	15
1307	2	1	weekday	1.41	58	1	0.5	120	0.12	0.12	0.24	0.38	0.38	0.72	1.44	33
1308	2	1	weekday	1.395	83	1	0.5	120	0.12	0.12	0.24	0.38	0.38	0.71	1.405	45
1309	2	1	weekday	1.39	83	1	0.5	120	0.12	0.12	0.24	0.38	0.38	0.7	1.41	45
1310	2	1	weekday	1.41	147	1	0.5	120	0.12	0.12	0.24	0.38	0.38	0.71	1.415	81
1311	2	1	weekday	1.43	74	0.98	0.5	120	0.12	0.12	0.24	0.38	0.38	0.7	1.41	42
1312	2	1	weekday	1.4	74	1	0.5	120	0.12	0.12	0.24	0.38	0.38	0.7	1.4	42
1313	2	1	weekday	1.42	76	0.98	0.5	120	0.12	0.12	0.24	0.38	0.38	0.69	1.39	42
1314	2	1	weekday	1.34	21	1	0.5	120	0.12	0.12	0.24	0.38	0.38	0.67	1.335	12
1315	2	1	weekday	1.38	45	0.98	0.5	120	0.12	0.12	0.24	0.38	0.38	0.67	1.35	27
1316	2	1	weekday	1.185	13	1.06	0.56	107.69	0.14	0.13	0.26	0.54	0.38	0.615	1.24	12
1317	2	1	weekday	1.305	37	1	0.5	120	0.12	0.12	0.24	0.38	0.38	0.655	1.29	21
1318	2	1	weekday	1.28	22	1.06	0.52	115.38	0.12	0.12	0.26	0.4	0.4	0.66	1.35	21
1319	2	1	weekday	1.57	518	0.94	0.48	125	0.12	0.12	0.24	0.36	0.36	0.74	1.49	252
1320	2	1	weekday	1.62	211	0.92	0.46	130.43	0.12	0.12	0.22	0.36	0.36	0.75	1.5	102
1321	2	1	weekday	1.59	325	0.94	0.48	125	0.12	0.12	0.24	0.36	0.36	0.74	1.49	159
1322	2	1	weekday	1.51	171	0.96	0.48	125	0.12	0.12	0.24	0.36	0.36	0.735	1.47	93
1323	2	1	weekday	0.435	19	1.38	0.64	93.75	0.14	0.14	0.3	0.47	0.47	0.3	0.605	15
1324	2	1	weekday	0.62	32	1.4	0.72	83.33	0.16	0.16	0.34	0.52	0.52	0.42	0.87	24
1325	2	1	weekday	0.46	18	1.52	0.7	85.71	0.16	0.16	0.34	0.52	0.52	0.36	0.72	15
1326	2	1	weekday	0.5	28	1.34	0.64	93.75	0.16	0.16	0.3	0.48	0.48	0.36	0.71	24
1327	2	1	weekday	0.56	19	1.38	0.69	86.975	0.16	0.16	0.32	0.53	0.54	0.39	0.82	15
1328	2	1	weekday	1.61	1436	0.94	0.48	125	0.12	0.12	0.24	0.36	0.36	0.76	1.53	696
1329	2	1	weekday	1.21	37	1.08	0.54	111.11	0.14	0.14	0.28	0.42	0.42	0.655	1.33	24
1330	2	1	weekday	0.91	18	1.34	0.63	95.26	0.16	0.17	0.34	0.47	0.52	0.605	1.245	18
1331	2	1	weekday	0.59	18	1.3	0.68	88.24	0.14	0.14	0.3	0.56	0.56	0.39	0.78	18
1332	2	1	weekday	0.805	11	1.08	0.56	107.14	0.13	0.13	0.26	0.43	0.4	0.45	0.885	12
1333	2	1	weekday	0.52	13	1.48	0.76	78.95	0.16	0.16	0.32	0.61	0.58	0.385	0.77	12
1334	2	1	weekday	0.805	31	1.14	0.58	103.45	0.14	0.14	0.28	0.46	0.44	0.435	0.915	24
1335	2	1	weekday	0.6	13	1.48	0.68	88.24	0.18	0.16	0.34	0.66	0.52	0.38	0.86	12
1336	2	1	weekday	0.815	18	1.17	0.59	101.725	0.15	0.14	0.29	0.44	0.44	0.475	0.935	18
1337	2	1	weekday	0.43	17	1.74	0.82	73.17	0.16	0.16	0.32	0.74	0.74	0.39	0.77	21
1338	2	1	weekday	0.91	17	1.14	0.57	105.295	0.14	0.14	0.28	0.43	0.43	0.5	0.99	12
1339	2	1	weekday	0.805	54	1.18	0.58	103.45	0.14	0.14	0.29	0.44	0.44	0.48	0.97	45
1340	2	1	weekday	0.74	31	1.24	0.61	98.385	0.15	0.15	0.3	0.46	0.46	0.455	0.92	27
1341	2	1	weekday	0.95	23	1.22	0.6	100	0.14	0.14	0.28	0.46	0.46	0.54	1.13	21
1342	2	1	weekday	0.79	35	1.27	0.66	90.91	0.16	0.16	0.32	0.5	0.48	0.525	1.045	33
1343	2	1	weekday	0.9	16	1.24	0.6	100	0.14	0.14	0.28	0.44	0.46	0.58	1.1	12
1344	2	1	weekday	1.055	37	0.97	0.48	125	0.12	0.12	0.24	0.36	0.36	0.53	1.08	21
1345	2	1	weekday	0.965	17	1.12	0.57	105.295	0.14	0.14	0.29	0.42	0.43	0.565	1.14	12
1346	2	1	weekday	1.1	19	1.08	0.53	113.245	0.14	0.14	0.27	0.39	0.41	0.6	1.205	18
1347	2	1	weekday	0.96	24	1.16	0.62	96.77	0.14	0.14	0.28	0.46	0.44	0.54	1.08	18
1348	2	1	weekday	0.75	28	1.18	0.6	100	0.14	0.14	0.28	0.46	0.46	0.46	0.87	21
1349	2	1	weekday	0.94	22	1.12	0.56	107.14	0.14	0.14	0.26	0.42	0.42	0.515	1.05	18
1350	2	1	weekday	0.8	49	1.23	0.61	98.385	0.14	0.14	0.3	0.46	0.46	0.48	0.97	33
1351	2	1	weekday	0.85	32	1.2	0.58	103.45	0.14	0.16	0.3	0.46	0.46	0.48	0.97	27
1352	2	1	weekday	0.85	28	1.24	0.6	100	0.14	0.14	0.3	0.46	0.46	0.55	1.06	21
1353	2	1	weekday	0.9	21	1.15	0.58	103.45	0.14	0.14	0.29	0.43	0.43	0.505	1.035	15
1354	2	2	weekday	0.64	11	1.35	0.67	91.2	0.15	0.14	0.29	0.63	0.53	0.44	0.88	15
1355	2	2	weekday	0.87	19	1.09	0.53	113.245	0.12	0.12	0.26	0.42	0.41	0.49	0.98	15
1356	2	2	weekday	0.95	25	1	0.5	120	0.12	0.12	0.25	0.38	0.38	0.48	0.99	21
1357	2	2	weekday	0.98	24	0.96	0.5	120	0.12	0.12	0.24	0.38	0.38	0.47	0.94	15
1358	2	2	weekday	0.9	18	1.04	0.52	115.38	0.14	0.14	0.26	0.38	0.4	0.48	0.94	12
1359	2	2	weekday	0.815	17	1.11	0.54	111.11	0.12	0.13	0.24	0.42	0.42	0.51	1	18
1360	2	2	weekday	0.755	37	1.12	0.56	107.14	0.13	0.13	0.28	0.44	0.43	0.47	0.905	30
1361	2	2	weekday	0.89	28	1.14	0.56	107.14	0.14	0.14	0.28	0.42	0.42	0.49	1.03	21
1362	2	2	weekday	1.45	1152	0.92	0.46	130.43	0.12	0.12	0.22	0.34	0.34	0.66	1.33	546
1363	2	2	weekday	0.64	16	1.3	0.64	93.75	0.14	0.14	0.3	0.48	0.5	0.41	0.83	12
1364	2	2	weekday	0.63	39	1.44	0.72	83.33	0.18	0.18	0.36	0.54	0.54	0.47	0.93	30
1365	2	2	weekday	1.43	249	0.96	0.48	125	0.12	0.12	0.24	0.36	0.36	0.69	1.39	126
1366	2	2	weekday	1.05	36	1.14	0.58	103.45	0.14	0.14	0.28	0.44	0.44	0.6	1.21	27
1367	2	2	weekday	0.58	12	1.38	0.72	83.33	0.16	0.16	0.34	0.56	0.52	0.41	0.8	15
1368	2	2	weekday	1.48	894	0.94	0.46	130.43	0.12	0.12	0.22	0.36	0.36	0.69	1.39	429
1369	2	2	weekday	1.46	485	0.96	0.48	125	0.12	0.12	0.24	0.36	0.36	0.7	1.39	240
1370	2	2	weekday	1.48	634	0.92	0.46	130.43	0.12	0.12	0.22	0.36	0.36	0.69	1.37	297
1371	2	2	weekday	1.47	125	0.92	0.46	130.43	0.12	0.12	0.22	0.36	0.36	0.69	1.37	60
1372	2	2	weekday	1.46	713	0.94	0.48	125	0.12	0.12	0.24	0.36	0.36	0.69	1.39	342
1373	2	2	weekday	1.34	93	0.98	0.48	125	0.12	0.12	0.24	0.38	0.38	0.66	1.32	51
1374	2	2	weekday	1.02	26	1.08	0.54	111.11	0.14	0.14	0.26	0.4	0.4	0.59	1.16	18
1375	2	2	weekday	1.21	60	1	0.5	120	0.12	0.12	0.24	0.38	0.38	0.62	1.22	36
1376	2	2	weekday	1.28	62	1	0.5	120	0.12	0.12	0.24	0.38	0.38	0.63	1.28	33
1377	2	2	weekday	0.84	29	1.25	0.63	95.26	0.16	0.16	0.3	0.47	0.47	0.52	1.06	27
1378	2	2	weekday	0.44	27	1.52	0.76	79.165	0.18	0.2	0.36	0.58	0.58	0.385	0.685	30
1379	2	2	weekday	0.64	25	1.44	0.68	88.24	0.16	0.16	0.3	0.54	0.52	0.43	0.91	27
1380	2	2	weekday	1.12	32	1.06	0.54	111.11	0.14	0.14	0.26	0.4	0.4	0.59	1.18	24
1381	2	2	weekday	0.64	25	1.4	0.68	88.24	0.17	0.16	0.34	0.52	0.52	0.44	0.895	21
1382	2	2	weekday	0.76	14	1.16	0.6	100	0.14	0.14	0.3	0.46	0.42	0.47	0.89	15
1383	2	2	weekday	0.585	11	1.63	0.8	75	0.16	0.16	0.35	0.96	0.7	0.465	0.96	21
1384	2	2	weekday	0.61	26	1.23	0.63	95.26	0.16	0.15	0.3	0.48	0.47	0.38	0.775	24
1385	2	2	weekday	0.48	19	1.61	0.72	84.375	0.16	0.15	0.31	0.72	0.53	0.335	0.765	21
1386	2	2	weekday	1.17	42	1.04	0.52	115.38	0.12	0.12	0.26	0.4	0.4	0.6	1.22	27
1387	2	2	weekday	0.91	17	1.16	0.62	96.77	0.14	0.14	0.28	0.46	0.42	0.43	1.06	21
1388	2	2	weekday	0.74	13	1.56	0.82	73.17	0.16	0.16	0.34	0.6	0.64	0.5	1.04	15
1389	2	2	weekday	0.86	54	1.16	0.58	103.45	0.14	0.14	0.28	0.44	0.44	0.49	0.99	42
1390	2	2	weekday	0.87	21	1.1	0.56	107.14	0.14	0.14	0.26	0.42	0.42	0.52	0.95	18
1391	2	2	weekday	0.84	23	1.14	0.58	103.45	0.14	0.14	0.28	0.44	0.44	0.51	0.96	24
1392	2	2	weekday	1.24	24	1.02	0.5	120	0.12	0.12	0.24	0.38	0.38	0.64	1.25	15
1393	2	2	weekday	1.01	30	1.1	0.56	107.14	0.14	0.14	0.28	0.42	0.42	0.59	1.14	21
1394	2	2	weekday	1.16	75	1.06	0.54	111.11	0.14	0.14	0.26	0.4	0.4	0.62	1.23	45
1395	2	2	weekday	0.78	17	1.16	0.58	103.45	0.14	0.14	0.3	0.44	0.44	0.45	0.9	18
1396	2	2	weekday	1.19	62	1.04	0.52	115.38	0.12	0.12	0.26	0.38	0.38	0.61	1.22	36
1397	2	2	weekday	1.22	107	1.04	0.52	115.38	0.12	0.12	0.24	0.4	0.4	0.635	1.27	60
1398	2	2	weekday	0.905	21	1.1	0.59	101.955	0.14	0.14	0.27	0.44	0.39	0.61	1.045	21
1399	2	2	weekday	1.44	2118	0.94	0.48	125	0.12	0.12	0.24	0.36	0.36	0.68	1.36	1023
1400	2	2	weekday	1.195	27	1	0.5	120	0.12	0.12	0.24	0.38	0.38	0.6	1.185	21
1401	2	2	weekday	1.18	27	1.06	0.52	115.38	0.12	0.12	0.25	0.4	0.4	0.61	1.245	18
1402	2	2	weekday	1.31	28	0.98	0.5	120	0.12	0.12	0.24	0.38	0.38	0.65	1.29	18
1403	2	2	weekday	1.15	58	1.04	0.52	115.38	0.12	0.12	0.26	0.4	0.4	0.6	1.19	36
1404	2	2	weekday	1.33	69	0.98	0.48	125	0.12	0.12	0.24	0.36	0.36	0.645	1.315	39
1405	2	2	weekday	1.39	203	0.96	0.48	125	0.12	0.12	0.24	0.36	0.36	0.66	1.33	111
1406	2	2	weekday	1.155	23	1.06	0.52	115.38	0.12	0.13	0.26	0.4	0.4	0.63	1.23	15
1407	2	2	weekday	1.29	20	1	0.5	120	0.12	0.12	0.24	0.38	0.38	0.64	1.28	12
1408	2	2	weekday	1.27	40	1.02	0.5	120	0.12	0.12	0.24	0.38	0.38	0.65	1.29	24
1409	2	2	weekday	1.21	40	1.02	0.52	115.38	0.12	0.12	0.24	0.38	0.38	0.62	1.25	24
1410	2	2	weekday	1.115	21	1.03	0.52	115.38	0.12	0.12	0.24	0.4	0.4	0.575	1.17	21
1411	2	2	weekday	1.44	27	0.94	0.48	125	0.12	0.12	0.24	0.36	0.36	0.695	1.355	15
1412	2	2	weekday	1.36	117	0.96	0.48	125	0.12	0.12	0.24	0.36	0.36	0.64	1.29	66
1413	2	2	weekday	1.42	103	0.94	0.46	130.43	0.12	0.12	0.22	0.36	0.36	0.65	1.31	60
1414	2	2	weekday	1.34	93	0.92	0.46	130.43	0.12	0.12	0.22	0.36	0.36	0.61	1.24	48
1415	2	2	weekday	1.41	89	0.96	0.48	125	0.12	0.12	0.23	0.36	0.36	0.67	1.325	48
1416	2	2	weekday	1.3	24	0.98	0.5	120	0.12	0.12	0.24	0.38	0.38	0.62	1.29	18
1417	2	2	weekday	1.13	30	0.98	0.5	120	0.12	0.12	0.24	0.36	0.36	0.56	1.12	24
1418	2	2	weekday	1.34	96	0.96	0.48	125	0.12	0.12	0.24	0.36	0.36	0.64	1.28	51
1419	2	2	weekday	1.35	132	0.98	0.5	120	0.12	0.12	0.24	0.38	0.38	0.66	1.34	75
1420	2	2	weekday	1.22	20	1	0.5	120	0.12	0.12	0.26	0.38	0.38	0.62	1.25	15
1421	2	2	weekday	1.055	33	1.08	0.54	111.11	0.14	0.14	0.26	0.42	0.42	0.56	1.135	24
1422	2	2	weekday	1.22	58	1	0.52	115.38	0.12	0.12	0.24	0.38	0.38	0.62	1.24	33
1423	2	2	weekday	0.59	12	1.37	0.72	83.595	0.18	0.17	0.34	0.51	0.49	0.39	0.795	15
1424	2	2	weekday	1.02	50	1.04	0.52	115.38	0.12	0.12	0.26	0.4	0.4	0.55	1.07	27
1425	2	2	weekday	1.12	82	1	0.5	120	0.12	0.12	0.24	0.38	0.38	0.56	1.13	45
1426	2	2	weekday	1.42	96	0.92	0.46	130.43	0.12	0.12	0.22	0.34	0.34	0.65	1.3	54
1427	2	2	weekday	1.405	91	0.92	0.46	130.43	0.12	0.12	0.22	0.34	0.34	0.65	1.3	48
1428	2	2	weekday	1.44	67	0.92	0.46	130.43	0.11	0.11	0.22	0.35	0.34	0.645	1.32	33
1429	2	2	weekday	1.165	31	1	0.5	120	0.12	0.12	0.24	0.38	0.38	0.595	1.13	18
1430	2	2	weekday	1.125	25	1.01	0.5	120	0.12	0.12	0.24	0.38	0.38	0.585	1.15	15
1431	2	2	weekday	1.13	17	1.03	0.52	115.38	0.13	0.13	0.25	0.4	0.4	0.58	1.18	15
1432	2	2	weekday	1.06	23	1	0.5	120	0.12	0.12	0.24	0.38	0.38	0.495	1.045	15
1433	2	2	weekday	1.25	26	0.98	0.48	125	0.12	0.12	0.24	0.36	0.36	0.63	1.23	21
1434	2	2	weekday	1.2	76	0.94	0.48	125	0.12	0.12	0.22	0.36	0.36	0.58	1.18	45
1435	2	2	weekday	1.1	24	1.04	0.52	115.38	0.12	0.12	0.24	0.4	0.4	0.55	1.12	15
1436	2	2	weekday	1.24	249	0.98	0.5	120	0.12	0.12	0.24	0.38	0.38	0.62	1.24	147
1437	2	2	weekday	1.38	103	0.94	0.48	125	0.12	0.12	0.24	0.36	0.36	0.64	1.295	60
1438	2	2	weekday	0.91	10	1.06	0.54	111.11	0.14	0.12	0.26	0.42	0.4	0.48	0.96	12
1439	2	2	weekday	1.045	31	1.05	0.51	117.69	0.13	0.14	0.26	0.4	0.4	0.52	1.075	27
1440	2	2	weekday	1.28	178	0.96	0.48	125	0.12	0.12	0.24	0.36	0.36	0.61	1.245	96
1441	2	2	weekday	1.37	233	0.94	0.46	130.43	0.12	0.12	0.22	0.36	0.36	0.63	1.28	120
1442	2	2	weekday	1.34	100	0.94	0.48	125	0.12	0.12	0.24	0.36	0.36	0.62	1.26	51
1443	2	2	weekday	1.25	17	0.97	0.48	125	0.12	0.12	0.24	0.37	0.36	0.57	1.195	12
1444	2	2	weekday	1.25	41	0.96	0.48	125	0.12	0.12	0.24	0.36	0.36	0.585	1.2	24
1445	2	2	weekday	1.25	34	0.96	0.48	125	0.12	0.12	0.24	0.36	0.36	0.59	1.18	18
1446	2	2	weekday	1.26	94	0.96	0.48	125	0.12	0.12	0.24	0.36	0.36	0.6	1.2	48
1447	2	2	weekday	1.34	112	0.94	0.48	125	0.12	0.12	0.24	0.36	0.36	0.62	1.26	57
1448	2	2	weekday	1.255	64	0.98	0.48	125	0.12	0.12	0.24	0.38	0.38	0.58	1.24	39
1449	2	2	weekday	0.89	26	1.16	0.58	103.45	0.14	0.14	0.28	0.44	0.44	0.52	1.03	18
1450	2	2	weekday	1.31	76	0.96	0.48	125	0.12	0.12	0.24	0.36	0.36	0.62	1.27	39
1451	2	2	weekday	1.255	100	0.96	0.48	125	0.12	0.12	0.24	0.36	0.36	0.605	1.215	54
1452	2	2	weekday	1.21	97	0.98	0.5	120	0.12	0.12	0.24	0.38	0.38	0.58	1.19	54
1453	2	2	weekday	1.395	29	0.9	0.46	130.43	0.12	0.12	0.22	0.34	0.35	0.61	1.265	18
1454	2	2	weekday	1.41	41	0.92	0.46	130.43	0.1	0.12	0.22	0.36	0.36	0.63	1.3	27
1455	2	2	weekday	1.29	117	0.95	0.48	125	0.12	0.12	0.24	0.36	0.36	0.6	1.22	66
1456	2	2	weekday	0.82	23	1.12	0.54	111.11	0.14	0.14	0.28	0.42	0.42	0.45	0.93	18
1457	2	2	weekday	1.22	33	0.98	0.48	125	0.12	0.12	0.24	0.36	0.36	0.575	1.165	18
1458	2	2	weekday	1.12	27	1	0.5	120	0.12	0.12	0.24	0.38	0.38	0.59	1.1	15
1459	2	2	weekday	0.98	11	1	0.54	111.11	0.12	0.12	0.24	0.42	0.42	0.53	1.08	12
1460	2	2	weekday	1.28	65	0.94	0.48	125	0.12	0.12	0.24	0.36	0.36	0.59	1.22	36
1461	2	2	weekday	1.3	102	0.94	0.48	125	0.12	0.12	0.22	0.36	0.36	0.59	1.24	51
1462	2	2	weekday	0.66	12	1.45	0.69	87.415	0.16	0.14	0.28	0.74	0.7	0.435	0.91	12
1463	2	2	weekday	1.3	96	0.96	0.48	125	0.12	0.12	0.24	0.38	0.38	0.62	1.24	57
1464	2	2	weekday	1.2	39	0.94	0.48	125	0.12	0.12	0.24	0.36	0.36	0.58	1.16	27
1465	2	2	weekday	1.085	17	1.02	0.53	113.245	0.14	0.13	0.26	0.39	0.38	0.56	1.11	15
1466	2	2	weekday	1.11	25	1.02	0.5	120	0.12	0.12	0.24	0.38	0.38	0.53	1.11	18
1467	2	2	weekday	1.04	17	1.1	0.56	107.14	0.14	0.14	0.28	0.42	0.42	0.58	1.15	18
1468	2	2	weekday	1.43	500	0.94	0.46	130.43	0.12	0.12	0.22	0.36	0.36	0.67	1.34	240
1469	2	2	weekday	1.44	536	0.94	0.46	130.43	0.12	0.12	0.22	0.36	0.36	0.67	1.34	258
1470	2	2	weekday	0.61	16	1.32	0.7	85.71	0.16	0.16	0.32	0.52	0.5	0.43	0.84	18
1471	2	2	weekday	1.35	225	0.98	0.5	120	0.12	0.12	0.24	0.38	0.38	0.66	1.32	126
1472	2	2	weekday	0.38	12	1.8	0.8	75	0.16	0.16	0.4	0.92	0.92	0.31	0.68	12
1473	2	2	weekday	0.465	17	1.56	0.73	82.205	0.16	0.15	0.32	0.62	0.62	0.355	0.715	15
1474	2	2	weekday	1.16	116	1.08	0.54	111.11	0.14	0.14	0.28	0.42	0.42	0.6	1.22	72
1475	2	2	weekday	1.47	1043	0.94	0.48	125	0.12	0.12	0.24	0.36	0.36	0.69	1.38	501
1476	2	2	weekday	1.105	35	1.14	0.58	103.45	0.14	0.14	0.28	0.44	0.43	0.62	1.24	24
1477	2	2	weekday	0.4	14	1.88	1.02	58.91	0.18	0.14	0.29	1.12	0.71	0.275	0.615	15
1478	2	2	weekday	0.79	19	1.4	0.6	100	0.14	0.14	0.28	0.44	0.5	0.49	0.96	21
1479	2	2	weekday	0.835	47	1.06	0.55	109.125	0.12	0.12	0.26	0.42	0.42	0.46	0.875	33
1480	2	2	weekday	0.8	49	1.14	0.58	103.45	0.14	0.14	0.28	0.44	0.44	0.5	1	42
1481	2	2	weekday	0.74	37	1.21	0.6	100	0.14	0.14	0.28	0.47	0.47	0.43	0.855	30
1482	2	2	weekday	0.69	26	1.28	0.62	96.77	0.14	0.14	0.3	0.48	0.46	0.46	0.92	24
1483	2	2	weekday	0.475	16	1.87	0.9	70.13	0.16	0.17	0.34	1.09	0.75	0.425	0.865	24
1484	2	2	weekday	0.865	23	1.12	0.54	111.11	0.14	0.14	0.28	0.42	0.42	0.485	0.95	18
1485	2	2	weekday	0.93	28	1.06	0.52	115.38	0.14	0.14	0.28	0.4	0.4	0.53	1.015	21
1486	2	2	weekday	0.51	14	1.35	0.64	94.58	0.15	0.15	0.3	0.57	0.48	0.37	0.705	21
1487	2	2	weekday	0.91	15	1.1	0.54	111.11	0.14	0.14	0.26	0.42	0.42	0.5	1	12
1488	2	2	weekday	0.9	10	1.04	0.52	115.38	0.12	0.12	0.24	0.42	0.42	0.45	0.97	12
1489	2	2	weekday	0.745	13	1.15	0.59	101.725	0.14	0.14	0.29	0.44	0.43	0.465	0.88	12
1490	2	2	weekday	0.935	21	1.08	0.54	111.11	0.14	0.14	0.26	0.41	0.41	0.54	1.055	15
1491	2	2	weekday	0.92	22	1.05	0.53	113.245	0.12	0.12	0.26	0.4	0.39	0.485	0.94	21
1492	2	2	weekday	0.69	11	1.26	0.6	100	0.14	0.14	0.3	0.46	0.46	0.48	0.87	27
1493	2	3	weekday	0.87	34	1.04	0.52	115.38	0.12	0.12	0.24	0.4	0.4	0.5	1.01	24
1494	2	3	weekday	0.965	17	1.03	0.52	115.38	0.12	0.12	0.25	0.39	0.39	0.495	1.035	12
1495	2	3	weekday	1.025	27	1.04	0.52	115.38	0.13	0.12	0.26	0.39	0.38	0.505	1.035	21
1496	2	3	weekday	0.995	17	1.02	0.53	113.245	0.12	0.12	0.24	0.42	0.41	0.475	1.01	15
1497	2	3	weekday	0.92	27	1.12	0.56	107.14	0.14	0.14	0.28	0.42	0.42	0.49	1.02	24
1498	2	3	weekday	1.025	29	1.02	0.51	117.69	0.12	0.12	0.25	0.39	0.39	0.515	1.065	21
1499	2	3	weekday	1	21	1.08	0.54	111.11	0.14	0.13	0.27	0.41	0.4	0.52	1.025	21
1500	2	3	weekday	1.53	1123	0.92	0.46	130.43	0.12	0.12	0.22	0.36	0.36	0.71	1.41	537
1501	2	3	weekday	0.54	16	1.56	0.78	76.92	0.18	0.17	0.35	0.6	0.6	0.41	0.795	15
1502	2	3	weekday	0.715	15	1.3	0.64	93.75	0.16	0.16	0.3	0.49	0.48	0.47	0.93	12
1503	2	3	weekday	0.66	36	1.42	0.7	85.71	0.16	0.16	0.34	0.54	0.54	0.46	0.95	27
1504	2	3	weekday	0.52	13	1.46	0.7	85.71	0.18	0.18	0.36	0.56	0.56	0.38	0.75	12
1505	2	3	weekday	1.485	309	0.96	0.48	125	0.12	0.12	0.24	0.36	0.36	0.7	1.41	156
1506	2	3	weekday	1.49	296	0.96	0.48	125	0.12	0.12	0.24	0.36	0.36	0.7	1.41	150
1507	2	3	weekday	1.52	700	0.92	0.46	130.43	0.12	0.12	0.22	0.34	0.34	0.7	1.4	327
1508	2	3	weekday	1.21	40	1.04	0.52	115.38	0.12	0.12	0.26	0.4	0.4	0.64	1.26	27
1509	2	3	weekday	1.09	16	1.08	0.54	111.11	0.14	0.14	0.26	0.4	0.4	0.6	1.2	12
1510	2	3	weekday	1.1	31	1.04	0.52	115.38	0.14	0.14	0.26	0.4	0.4	0.58	1.165	30
1511	2	3	weekday	1.29	97	0.97	0.48	125	0.12	0.12	0.24	0.36	0.36	0.615	1.24	51
1512	2	3	weekday	1.38	76	0.96	0.48	125	0.12	0.12	0.24	0.36	0.36	0.66	1.33	42
1513	2	3	weekday	1.065	23	1.04	0.52	115.38	0.14	0.14	0.26	0.39	0.4	0.545	1.09	15
1514	2	3	weekday	1.11	100	1.02	0.52	115.38	0.12	0.12	0.26	0.38	0.38	0.57	1.13	57
1515	2	3	weekday	1.155	89	1.02	0.52	115.38	0.12	0.12	0.24	0.4	0.4	0.59	1.18	51
1516	2	3	weekday	1.355	63	0.98	0.48	125	0.12	0.12	0.24	0.36	0.37	0.655	1.315	33
1517	2	3	weekday	1.19	62	1.02	0.52	115.38	0.12	0.12	0.24	0.4	0.4	0.6	1.21	33
1518	2	3	weekday	1.01	17	1.05	0.52	115.38	0.13	0.13	0.26	0.4	0.4	0.515	1.06	15
1519	2	3	weekday	1.28	89	0.98	0.5	120	0.12	0.12	0.24	0.38	0.38	0.63	1.26	51
1520	2	3	weekday	1.32	18	0.98	0.5	120	0.12	0.12	0.24	0.38	0.38	0.63	1.26	12
1521	2	3	weekday	1.31	91	0.98	0.5	120	0.12	0.12	0.24	0.38	0.38	0.63	1.27	48
1522	2	3	weekday	1.34	28	0.96	0.48	125	0.12	0.12	0.24	0.36	0.36	0.65	1.28	15
1523	2	3	weekday	1.25	28	1	0.5	120	0.12	0.12	0.24	0.38	0.38	0.62	1.24	15
1524	2	3	weekday	1.31	92	0.96	0.48	125	0.12	0.12	0.24	0.38	0.38	0.63	1.26	51
1525	2	3	weekday	0.875	21	1.17	0.6	100	0.14	0.14	0.3	0.46	0.46	0.52	1.03	15
1526	2	3	weekday	1.215	51	1.02	0.52	115.38	0.12	0.12	0.24	0.4	0.4	0.6	1.23	30
1527	2	3	weekday	1.04	14	1.08	0.54	111.11	0.14	0.14	0.26	0.4	0.4	0.54	1.12	12
1528	2	3	weekday	1.24	35	1	0.5	120	0.12	0.12	0.24	0.38	0.38	0.625	1.25	21
1529	2	3	weekday	1.295	69	0.98	0.5	120	0.12	0.12	0.24	0.38	0.38	0.64	1.27	36
1530	2	3	weekday	1.4	82	0.96	0.48	125	0.12	0.12	0.24	0.36	0.36	0.67	1.34	45
1531	2	3	weekday	1.36	93	0.98	0.48	125	0.12	0.12	0.24	0.38	0.38	0.655	1.32	51
1532	2	3	weekday	1.19	242	1	0.5	120	0.12	0.12	0.24	0.38	0.38	0.59	1.19	132
1533	2	3	weekday	1.25	102	1	0.5	120	0.12	0.12	0.24	0.38	0.38	0.62	1.24	57
1534	2	3	weekday	1.24	66	1.02	0.5	120	0.12	0.12	0.24	0.38	0.38	0.61	1.245	39
1535	2	3	weekday	1.32	46	0.96	0.48	125	0.12	0.12	0.24	0.38	0.38	0.63	1.28	27
1536	2	3	weekday	1.275	27	0.96	0.48	125	0.12	0.12	0.24	0.37	0.36	0.61	1.215	18
1537	2	3	weekday	1.3	90	0.94	0.48	125	0.12	0.12	0.24	0.36	0.38	0.62	1.24	48
1538	2	3	weekday	1.15	18	1	0.52	115.38	0.12	0.12	0.26	0.38	0.38	0.59	1.17	12
1539	2	3	weekday	1.35	85	0.96	0.48	125	0.12	0.12	0.24	0.36	0.36	0.64	1.275	45
1540	2	3	weekday	1.35	29	0.94	0.46	130.43	0.12	0.12	0.22	0.36	0.36	0.63	1.26	15
1541	2	3	weekday	1.375	27	0.94	0.48	125	0.12	0.12	0.23	0.36	0.36	0.635	1.275	15
1542	2	3	weekday	1.36	65	0.94	0.47	127.715	0.12	0.12	0.24	0.36	0.36	0.64	1.3	33
1543	2	3	weekday	1.32	158	1	0.5	120	0.12	0.12	0.24	0.38	0.38	0.65	1.31	84
1544	2	3	weekday	1.28	18	0.94	0.46	130.43	0.12	0.12	0.22	0.36	0.36	0.59	1.22	12
1545	2	3	weekday	1.17	20	1	0.5	120	0.12	0.12	0.24	0.38	0.38	0.57	1.2	15
1546	2	3	weekday	1.37	217	0.94	0.48	125	0.12	0.12	0.24	0.36	0.36	0.63	1.27	111
1547	2	3	weekday	1.33	107	0.96	0.48	125	0.12	0.12	0.24	0.36	0.36	0.62	1.275	60
1548	2	3	weekday	1.28	51	0.96	0.48	125	0.12	0.12	0.24	0.38	0.38	0.63	1.225	33
1549	2	3	weekday	0.92	44	1.12	0.56	107.14	0.14	0.14	0.28	0.42	0.42	0.52	1.03	33
1550	2	3	weekday	1	28	1.1	0.54	111.11	0.14	0.14	0.28	0.42	0.42	0.54	1.09	18
1551	2	3	weekday	1.3	21	0.95	0.48	125	0.12	0.12	0.24	0.36	0.36	0.62	1.23	12
1552	2	3	weekday	1.26	92	0.96	0.48	125	0.12	0.12	0.24	0.36	0.36	0.6	1.21	48
1553	2	3	weekday	1.27	31	1	0.5	120	0.12	0.12	0.24	0.38	0.38	0.615	1.255	18
1554	2	3	weekday	1.3	93	0.94	0.48	125	0.12	0.12	0.24	0.36	0.36	0.62	1.24	51
1555	2	3	weekday	1.315	93	0.98	0.5	120	0.12	0.12	0.24	0.38	0.38	0.625	1.26	51
1556	2	3	weekday	1.11	31	1.04	0.52	115.38	0.12	0.12	0.25	0.39	0.38	0.575	1.15	18
1557	2	3	weekday	1.36	71	0.96	0.48	125	0.12	0.12	0.24	0.36	0.36	0.665	1.31	39
1558	2	3	weekday	1.315	25	1	0.5	120	0.12	0.12	0.24	0.38	0.38	0.645	1.32	15
1559	2	3	weekday	1.24	35	1	0.5	120	0.12	0.12	0.24	0.38	0.38	0.62	1.23	21
1560	2	3	weekday	1.31	90	0.98	0.5	120	0.12	0.12	0.24	0.38	0.38	0.61	1.27	48
1561	2	3	weekday	1.355	91	0.95	0.48	125	0.12	0.12	0.24	0.36	0.36	0.63	1.27	48
1562	2	3	weekday	0.89	10	1.08	0.54	111.11	0.14	0.14	0.26	0.56	0.4	0.42	0.96	12
1563	2	3	weekday	1.29	87	0.94	0.48	125	0.12	0.12	0.24	0.36	0.36	0.605	1.22	45
1564	2	3	weekday	1.375	89	0.92	0.48	125	0.12	0.12	0.24	0.36	0.36	0.62	1.275	51
1565	2	3	weekday	1.31	66	0.98	0.5	120	0.12	0.12	0.24	0.38	0.38	0.64	1.27	42
1566	2	3	weekday	1.33	26	1.02	0.52	115.38	0.12	0.12	0.26	0.4	0.4	0.65	1.35	21
1567	2	3	weekday	1.3	33	1.02	0.52	115.38	0.12	0.12	0.26	0.4	0.4	0.66	1.31	21
1568	2	3	weekday	1.5	488	0.94	0.48	125	0.12	0.12	0.24	0.36	0.36	0.71	1.42	237
1569	2	3	weekday	1.48	522	0.94	0.46	130.43	0.12	0.12	0.24	0.36	0.36	0.69	1.39	252
1570	2	3	weekday	1.42	166	0.98	0.5	120	0.12	0.12	0.24	0.38	0.38	0.7	1.42	90
1571	2	3	weekday	0.51	18	1.48	0.74	81.08	0.18	0.18	0.36	0.56	0.56	0.39	0.77	15
1572	2	3	weekday	0.48	13	1.64	0.78	76.92	0.18	0.18	0.4	0.6	0.6	0.38	0.76	12
1573	2	3	weekday	1.21	29	1.09	0.55	109.125	0.14	0.14	0.28	0.41	0.41	0.64	1.305	21
1574	2	3	weekday	1.48	1043	0.96	0.48	125	0.12	0.12	0.24	0.36	0.36	0.7	1.4	504
1575	2	3	weekday	1.305	35	1.06	0.54	111.11	0.13	0.13	0.26	0.4	0.4	0.665	1.32	24
1576	2	3	weekday	0.75	12	1.36	0.66	90.91	0.18	0.18	0.36	0.48	0.48	0.52	1.04	12
1577	2	3	weekday	0.96	46	1.12	0.58	103.45	0.16	0.14	0.28	0.42	0.42	0.56	1.08	42
1578	2	3	weekday	0.84	15	1.23	0.6	100	0.14	0.14	0.3	0.48	0.46	0.51	1.01	15
1579	2	3	weekday	0.975	23	1.09	0.55	109.125	0.14	0.14	0.26	0.42	0.42	0.525	1.09	21
1580	2	3	weekday	0.76	25	1.18	0.6	100	0.14	0.14	0.3	0.46	0.46	0.47	0.96	18
1581	2	3	weekday	0.92	23	1.08	0.54	111.11	0.12	0.12	0.26	0.4	0.4	0.5	1.01	21
1582	2	3	weekday	0.845	17	1.18	0.61	98.6	0.15	0.13	0.28	0.46	0.44	0.51	1.04	15
1583	2	3	weekday	0.95	32	1.09	0.54	111.11	0.14	0.14	0.26	0.42	0.42	0.52	1.025	24
1584	2	3	weekday	0.685	27	1.35	0.7	85.71	0.16	0.16	0.33	0.52	0.52	0.45	0.94	24
1585	2	3	weekday	0.65	14	1.22	0.6	100	0.16	0.16	0.32	0.46	0.46	0.39	0.77	12
1586	2	3	weekday	0.775	16	1.13	0.57	105.555	0.14	0.14	0.29	0.42	0.42	0.44	0.875	18
1587	2	3	weekday	0.985	17	1.02	0.51	117.69	0.12	0.12	0.24	0.38	0.38	0.505	1.01	15
1588	2	3	weekday	0.865	34	1.13	0.59	101.725	0.14	0.14	0.28	0.46	0.45	0.475	0.96	30
1589	2	3	weekday	0.8	13	1.15	0.56	107.14	0.14	0.14	0.29	0.42	0.42	0.44	0.935	12
1590	2	3	weekday	0.43	11	1.32	0.66	90.91	0.16	0.15	0.3	0.51	0.51	0.315	0.67	12
1591	2	3	weekday	0.715	11	1.37	0.66	90.995	0.16	0.16	0.32	0.51	0.51	0.47	0.97	12
1592	2	3	weekday	0.82	19	1.02	0.52	115.38	0.12	0.12	0.26	0.38	0.38	0.46	0.87	18
1593	2	3	weekday	0.86	25	1.23	0.62	96.77	0.14	0.14	0.3	0.46	0.46	0.51	1.06	18
1594	2	3	weekday	0.85	24	1.08	0.54	111.11	0.14	0.14	0.26	0.4	0.4	0.49	0.9	15
1595	2	3	weekday	0.85	24	1.07	0.54	111.11	0.14	0.14	0.26	0.4	0.4	0.455	0.895	21
1596	2	3	weekday	0.75	26	1.24	0.58	103.45	0.14	0.14	0.3	0.46	0.46	0.48	0.93	24
1597	2	3	weekday	0.81	44	1.12	0.56	107.14	0.14	0.14	0.28	0.42	0.42	0.47	0.94	33
1598	2	3	weekday	0.67	34	1.22	0.62	96.77	0.14	0.14	0.3	0.48	0.46	0.44	0.86	30
1599	2	4	weekend	0.485	25	1.49	0.72	83.395	0.16	0.16	0.33	0.57	0.48	0.335	0.67	24
1600	2	4	weekend	0.89	15	1.05	0.52	115.555	0.11	0.12	0.24	0.42	0.4	0.48	0.91	12
1601	2	4	weekend	0.855	38	1.13	0.57	105.295	0.14	0.14	0.28	0.44	0.43	0.505	1	33
1602	2	4	weekend	0.66	21	1.24	0.63	95.26	0.14	0.14	0.3	0.48	0.47	0.395	0.8	15
1603	2	4	weekend	0.59	20	1.42	0.7	85.71	0.16	0.16	0.32	0.56	0.56	0.43	0.83	21
1604	2	4	weekend	0.815	35	1.16	0.58	103.45	0.14	0.14	0.28	0.44	0.44	0.485	0.96	24
1605	2	4	weekend	0.68	24	1.16	0.58	103.45	0.14	0.14	0.28	0.44	0.44	0.42	0.82	18
1606	2	4	weekend	0.815	17	1.18	0.57	105.295	0.13	0.12	0.27	0.44	0.42	0.465	1.01	12
1607	2	4	weekend	1.17	123	1.02	0.5	120	0.12	0.12	0.24	0.38	0.38	0.59	1.17	84
1608	2	4	weekend	1.2	125	0.98	0.49	122.5	0.12	0.12	0.24	0.38	0.38	0.58	1.18	72
1609	2	4	weekend	0.465	9	1.68	0.85	70.6	0.19	0.19	0.47	0.61	0.61	0.395	0.775	12
1610	2	4	weekend	1.26	122	0.94	0.48	125	0.12	0.12	0.24	0.36	0.36	0.595	1.18	69
1611	2	4	weekend	1.23	125	1.02	0.5	120	0.12	0.12	0.24	0.38	0.38	0.63	1.24	72
1612	2	4	weekend	1.24	131	0.96	0.48	125	0.12	0.12	0.24	0.36	0.36	0.6	1.21	78
1613	2	4	weekend	1.23	128	1.02	0.52	115.38	0.12	0.12	0.26	0.4	0.4	0.63	1.26	81
1614	2	4	weekend	0.49	28	1.28	0.62	96.77	0.16	0.16	0.32	0.46	0.46	0.33	0.65	21
1615	2	4	weekend	0.9	35	1.13	0.57	105.295	0.14	0.14	0.28	0.42	0.42	0.515	1.055	27
1616	2	4	weekend	0.89	18	1.18	0.58	103.45	0.14	0.14	0.3	0.44	0.46	0.52	1.05	15
1617	2	4	weekend	0.895	32	1.14	0.58	103.45	0.14	0.14	0.28	0.44	0.43	0.5	1.035	27
1618	2	4	weekend	0.6	17	1.5	0.78	76.92	0.22	0.2	0.42	0.58	0.52	0.42	0.91	21
1619	2	4	weekend	0.645	12	1.36	0.68	88.925	0.17	0.17	0.35	0.52	0.52	0.4	0.865	12
1620	2	4	weekend	0.845	15	1.21	0.63	95.845	0.16	0.15	0.29	0.48	0.45	0.505	1.02	12
1621	2	4	weekend	1.29	124	0.98	0.49	122.5	0.12	0.12	0.24	0.38	0.37	0.63	1.26	78
1622	2	4	weekend	1.43	175	0.98	0.48	125	0.12	0.12	0.24	0.38	0.38	0.7	1.405	102
1623	2	4	weekend	0.68	17	1.42	0.72	83.395	0.16	0.16	0.32	0.55	0.54	0.47	0.965	18
1624	2	4	weekend	1.06	26	1.06	0.52	115.38	0.14	0.14	0.26	0.4	0.4	0.575	1.15	21
1625	2	4	weekend	1.15	27	1.04	0.52	115.38	0.12	0.12	0.26	0.4	0.4	0.61	1.22	24
1626	2	4	weekend	0.995	21	1.14	0.58	103.45	0.14	0.14	0.29	0.44	0.44	0.56	1.13	15
1627	2	4	weekend	1.225	19	1.06	0.53	113.245	0.13	0.13	0.26	0.4	0.4	0.61	1.3	12
1628	2	4	weekend	1.03	23	1.08	0.54	111.11	0.14	0.14	0.26	0.42	0.42	0.555	1.13	15
1629	2	4	weekend	0.94	18	1.16	0.6	100	0.16	0.16	0.3	0.44	0.44	0.54	1.05	12
1630	2	4	weekend	0.98	19	1.1	0.56	107.14	0.14	0.14	0.27	0.42	0.42	0.55	1.08	18
1631	2	4	weekend	1.52	169	0.92	0.46	130.43	0.12	0.12	0.24	0.36	0.36	0.71	1.42	90
1632	2	4	weekend	1.48	53	0.94	0.46	130.43	0.12	0.12	0.24	0.36	0.36	0.7	1.39	27
1633	2	4	weekend	1.02	22	1.18	0.58	103.45	0.14	0.14	0.3	0.44	0.44	0.6	1.21	21
1634	2	4	weekend	1.11	58	1.1	0.54	111.11	0.14	0.14	0.28	0.42	0.42	0.6	1.21	39
1635	2	4	weekend	1.4	117	1	0.5	120	0.12	0.12	0.24	0.38	0.38	0.69	1.39	63
1636	2	4	weekend	1.42	136	0.96	0.48	125	0.12	0.12	0.24	0.36	0.36	0.7	1.38	72
1637	2	4	weekend	0.76	28	1.26	0.64	93.75	0.16	0.16	0.32	0.48	0.48	0.45	0.97	27
1638	2	4	weekend	0.88	23	1.04	0.52	115.555	0.13	0.12	0.24	0.4	0.41	0.495	0.975	18
1639	2	4	weekend	0.73	43	1.26	0.62	96.77	0.14	0.14	0.28	0.48	0.48	0.45	0.905	33
1640	2	4	weekend	0.79	26	1.12	0.54	111.11	0.14	0.14	0.26	0.42	0.42	0.44	0.85	24
1641	2	4	weekend	0.8	12	1.14	0.58	103.45	0.14	0.14	0.28	0.44	0.44	0.43	0.88	12
1642	2	4	weekend	1	18	1.04	0.52	115.38	0.12	0.12	0.24	0.4	0.4	0.52	1.04	12
1643	2	4	weekend	0.945	21	1.04	0.52	115.38	0.14	0.14	0.26	0.4	0.4	0.485	0.99	15
1644	2	4	weekend	0.8	34	1.14	0.56	107.14	0.14	0.14	0.28	0.42	0.42	0.46	0.92	27
1645	2	4	weekend	0.525	17	1.37	0.67	89.575	0.15	0.14	0.3	0.51	0.48	0.38	0.78	18
1646	2	4	weekend	0.59	19	1.34	0.68	88.24	0.14	0.14	0.3	0.54	0.54	0.39	0.84	21
1647	2	4	weekend	0.85	13	1.14	0.57	105.295	0.14	0.14	0.28	0.44	0.42	0.51	0.995	12
1648	2	4	weekend	0.88	14	1.02	0.54	111.11	0.14	0.14	0.26	0.4	0.38	0.5	0.89	12
1649	2	4	weekend	0.76	23	1.06	0.56	107.14	0.14	0.14	0.26	0.42	0.42	0.44	0.84	21
1650	2	4	weekend	1.15	16	0.98	0.48	125	0.12	0.12	0.24	0.36	0.36	0.55	1.12	12
1651	2	4	weekend	0.67	18	1.18	0.62	96.77	0.14	0.14	0.28	0.46	0.42	0.48	0.87	15
1652	2	4	weekend	0.935	21	1.06	0.54	111.11	0.14	0.14	0.26	0.4	0.4	0.51	1.01	15
1653	2	4	weekend	1.02	16	1.06	0.54	111.11	0.14	0.14	0.28	0.4	0.4	0.56	1.13	12
1654	2	4	weekend	0.99	15	1.08	0.54	111.11	0.12	0.12	0.25	0.42	0.42	0.54	1.075	12
1655	2	4	weekend	1.08	15	1.03	0.51	117.69	0.12	0.12	0.25	0.4	0.4	0.55	1.095	12
1656	2	4	weekend	1.025	25	1.08	0.52	115.38	0.14	0.14	0.26	0.4	0.4	0.54	1.08	15
1657	2	4	weekend	0.65	23	1.17	0.59	101.725	0.14	0.14	0.28	0.44	0.44	0.435	0.84	15
1658	2	4	weekend	0.975	17	1.09	0.54	111.11	0.14	0.14	0.26	0.42	0.42	0.54	1.07	12
1659	2	4	weekend	0.87	14	1.09	0.54	111.11	0.13	0.13	0.26	0.42	0.42	0.46	0.96	12
1660	2	4	weekend	0.515	15	1.43	0.71	84.52	0.16	0.16	0.32	0.52	0.54	0.385	0.77	15
1661	2	4	weekend	0.94	13	1.12	0.58	103.45	0.14	0.14	0.28	0.44	0.42	0.5	1.03	12
1662	2	4	weekend	0.885	39	1.07	0.54	111.11	0.14	0.14	0.26	0.42	0.41	0.5	0.99	30
1663	2	4	weekend	0.6	22	1.42	0.72	83.33	0.18	0.18	0.36	0.54	0.54	0.45	0.9	21
1664	2	4	weekend	0.45	12	1.34	0.52	115.38	0.14	0.14	0.3	0.42	0.44	0.29	0.59	12
1665	2	4	weekend	0.73	41	1.23	0.61	98.385	0.15	0.14	0.3	0.47	0.46	0.46	0.92	36
1666	2	4	weekend	0.97	22	1.06	0.54	111.11	0.12	0.12	0.24	0.42	0.4	0.52	1.07	21
1667	2	4	weekend	1.14	98	1.06	0.52	115.38	0.12	0.12	0.26	0.4	0.4	0.63	1.19	75
1668	2	4	weekend	1.03	37	1.08	0.54	111.11	0.14	0.14	0.26	0.41	0.4	0.58	1.15	24
1669	2	4	weekend	0.9	17	1.06	0.54	111.11	0.12	0.12	0.24	0.42	0.42	0.45	0.9	21
1670	2	4	weekend	0.84	10	1.14	0.6	100	0.16	0.14	0.3	0.44	0.44	0.47	0.96	12
1671	2	4	weekend	0.76	25	1.26	0.63	95.26	0.17	0.14	0.32	0.48	0.45	0.47	0.96	21
1672	2	4	weekend	0.76	15	1.28	0.62	96.77	0.16	0.16	0.34	0.47	0.47	0.475	0.975	12
1673	2	4	weekend	0.93	17	1.14	0.57	105.295	0.14	0.14	0.28	0.43	0.43	0.555	1.1	12
1674	2	4	weekend	0.865	26	1.22	0.61	98.385	0.16	0.14	0.3	0.49	0.45	0.505	1.01	21
1675	2	4	weekend	0.84	40	1.12	0.56	107.14	0.14	0.14	0.26	0.44	0.42	0.49	0.97	27
1676	2	4	weekend	0.975	14	1.06	0.53	113.245	0.12	0.12	0.26	0.4	0.4	0.535	1.04	15
1677	2	4	weekend	0.87	19	1.05	0.53	113.245	0.12	0.12	0.24	0.41	0.41	0.475	0.955	15
1678	2	4	weekend	0.855	27	1.13	0.56	107.14	0.14	0.14	0.26	0.42	0.42	0.485	0.96	24
1679	2	4	weekend	0.745	27	1.17	0.58	103.45	0.14	0.14	0.29	0.43	0.43	0.435	0.87	21
1680	2	4	weekend	0.735	19	1.18	0.58	103.45	0.14	0.14	0.28	0.44	0.44	0.45	0.88	15
1681	2	4	weekend	0.72	13	1.2	0.6	100	0.14	0.14	0.3	0.46	0.44	0.41	0.86	15
1682	2	4	weekend	0.66	15	1.28	0.64	93.75	0.14	0.14	0.28	0.48	0.48	0.43	0.89	12
1683	2	4	weekend	0.785	19	1.12	0.56	107.14	0.14	0.14	0.28	0.42	0.42	0.435	0.9	15
1684	2	4	weekend	0.68	11	1.47	0.76	79	0.18	0.18	0.36	0.58	0.55	0.515	1.005	12
1685	2	5	weekend	0.835	28	1.13	0.55	109.125	0.14	0.14	0.28	0.44	0.44	0.47	0.94	30
1686	2	5	weekend	0.5	15	1.74	1	60	0.2	0.14	0.34	0.98	0.68	0.41	0.86	18
1687	2	5	weekend	0.41	13	1.67	0.84	71.795	0.17	0.17	0.35	0.67	0.59	0.34	0.695	15
1688	2	5	weekend	0.715	14	1.19	0.6	100	0.14	0.15	0.3	0.46	0.45	0.435	0.88	12
1689	2	5	weekend	1.15	23	0.98	0.49	122.5	0.12	0.12	0.24	0.37	0.37	0.585	1.16	18
1690	2	5	weekend	0.92	27	1.12	0.56	107.28	0.14	0.14	0.28	0.42	0.41	0.525	1.025	30
1691	2	5	weekend	0.47	10	1.4	0.58	103.45	0.18	0.16	0.34	0.4	0.4	0.27	0.66	12
1692	2	5	weekend	0.69	43	1.21	0.61	98.385	0.14	0.14	0.28	0.48	0.48	0.44	0.945	36
1693	2	5	weekend	0.795	21	1.1	0.58	103.45	0.14	0.14	0.28	0.44	0.44	0.435	0.92	18
1694	2	5	weekend	0.495	12	1.48	0.73	82.955	0.16	0.16	0.32	0.56	0.56	0.38	0.795	15
1695	2	5	weekend	0.605	13	1.24	0.63	95.26	0.15	0.15	0.29	0.47	0.47	0.405	0.805	12
1696	2	5	weekend	0.67	19	1.26	0.56	107.14	0.14	0.14	0.3	0.42	0.44	0.4	0.88	21
1697	2	5	weekend	0.8	21	1.15	0.58	103.57	0.14	0.14	0.28	0.44	0.43	0.48	0.92	15
1698	2	5	weekend	0.71	16	1.24	0.56	107.14	0.14	0.14	0.28	0.46	0.48	0.47	0.85	18
1699	2	5	weekend	1.17	118	0.98	0.5	120	0.12	0.12	0.24	0.38	0.38	0.6	1.2	84
1700	2	5	weekend	1.06	68	1.1	0.56	107.14	0.14	0.14	0.28	0.42	0.42	0.59	1.17	42
1701	2	5	weekend	1.14	83	1.02	0.5	120	0.12	0.12	0.24	0.38	0.38	0.58	1.165	51
1702	2	5	weekend	1.16	66	1	0.5	120	0.12	0.12	0.24	0.38	0.38	0.58	1.16	42
1703	2	5	weekend	1.21	78	0.98	0.5	120	0.12	0.12	0.24	0.38	0.38	0.59	1.19	45
1704	2	5	weekend	1.22	72	0.96	0.48	125	0.12	0.12	0.24	0.37	0.36	0.57	1.14	51
1705	2	5	weekend	1.19	89	0.96	0.48	125	0.12	0.12	0.24	0.36	0.36	0.58	1.15	60
1706	2	5	weekend	1.135	81	1.02	0.5	120	0.12	0.12	0.24	0.38	0.38	0.56	1.115	51
1707	2	5	weekend	1.1	66	1.02	0.52	115.38	0.12	0.12	0.26	0.4	0.4	0.57	1.15	39
1708	2	5	weekend	0.81	30	1.18	0.58	103.45	0.14	0.14	0.3	0.46	0.44	0.47	0.96	27
1709	2	5	weekend	0.96	37	1.08	0.54	111.11	0.12	0.12	0.26	0.41	0.4	0.525	1.045	24
1710	2	5	weekend	1.205	70	0.98	0.5	120	0.12	0.12	0.24	0.38	0.38	0.58	1.17	39
1711	2	5	weekend	1.15	90	0.98	0.48	125	0.12	0.12	0.24	0.38	0.38	0.59	1.17	54
1712	2	5	weekend	0.64	33	1.28	0.58	103.45	0.14	0.14	0.3	0.46	0.44	0.44	0.91	30
1713	2	5	weekend	1.33	182	0.92	0.46	130.43	0.12	0.12	0.22	0.36	0.36	0.61	1.22	93
1714	2	5	weekend	1.26	159	0.96	0.48	125	0.12	0.12	0.24	0.36	0.36	0.605	1.21	99
1715	2	5	weekend	0.66	23	1.26	0.64	93.84	0.16	0.16	0.31	0.48	0.47	0.435	0.88	21
1716	2	5	weekend	0.61	10	1.36	0.67	89.575	0.16	0.16	0.32	0.55	0.52	0.425	0.84	12
1717	2	5	weekend	0.61	13	1.34	0.7	85.71	0.16	0.16	0.34	0.52	0.5	0.41	0.81	15
1718	2	5	weekend	0.805	25	1.2	0.62	96.77	0.16	0.15	0.3	0.46	0.46	0.455	0.955	24
1719	2	5	weekend	0.7	24	1.24	0.62	96.77	0.16	0.16	0.3	0.48	0.48	0.44	0.88	18
1720	2	5	weekend	0.695	17	1.22	0.64	93.75	0.16	0.16	0.31	0.49	0.47	0.43	0.865	15
1721	2	5	weekend	0.79	35	1.21	0.62	96.77	0.14	0.14	0.28	0.47	0.48	0.48	0.965	27
1722	2	5	weekend	0.95	32	1.06	0.54	111.11	0.14	0.14	0.26	0.4	0.4	0.5	1	24
1723	2	5	weekend	0.72	70	1.24	0.62	96.77	0.16	0.16	0.3	0.46	0.46	0.46	0.9	48
1724	2	5	weekend	1.02	21	1.08	0.54	111.11	0.14	0.14	0.26	0.42	0.42	0.53	1.09	18
1725	2	5	weekend	0.69	19	1.27	0.64	93.75	0.16	0.16	0.32	0.48	0.48	0.44	0.88	15
1726	2	5	weekend	0.84	36	1.18	0.58	103.45	0.14	0.14	0.3	0.44	0.44	0.49	0.99	27
1727	2	5	weekend	0.94	15	1.16	0.59	101.725	0.15	0.14	0.28	0.44	0.44	0.51	1.07	12
1728	2	5	weekend	0.595	19	1.36	0.65	92.505	0.16	0.16	0.33	0.52	0.49	0.43	0.805	18
1729	2	5	weekend	0.39	13	1.66	0.8	75	0.14	0.14	0.28	0.68	0.7	0.33	0.68	15
1730	2	5	weekend	0.74	22	1.28	0.64	93.75	0.16	0.16	0.3	0.48	0.48	0.49	0.96	18
1731	2	5	weekend	0.59	19	1.38	0.7	85.785	0.16	0.16	0.29	0.61	0.49	0.415	0.865	18
1732	2	5	weekend	0.8	53	1.19	0.6	100	0.14	0.14	0.3	0.46	0.44	0.49	0.975	51
1733	2	5	weekend	0.76	38	1.22	0.62	96.77	0.14	0.14	0.3	0.46	0.46	0.45	0.91	27
1734	2	5	weekend	0.54	10	1.46	0.76	78.95	0.18	0.16	0.36	0.58	0.56	0.39	0.8	12
1735	2	5	weekend	0.65	20	1.24	0.62	96.77	0.16	0.16	0.32	0.48	0.46	0.45	0.86	15
1736	2	5	weekend	0.62	16	1.42	0.74	81.08	0.16	0.16	0.32	0.58	0.54	0.42	0.87	15
1737	2	5	weekend	0.67	80	1.3	0.66	90.91	0.16	0.16	0.32	0.51	0.5	0.435	0.87	60
1738	2	5	weekend	0.435	10	1.36	0.69	88.46	0.16	0.13	0.29	0.54	0.44	0.275	0.595	12
1739	2	5	weekend	0.93	11	1.13	0.56	107.28	0.14	0.14	0.29	0.44	0.44	0.545	1.035	12
1740	2	5	weekend	0.64	53	1.34	0.68	88.24	0.16	0.16	0.32	0.52	0.5	0.43	0.86	45
1741	2	5	weekend	0.85	106	1.13	0.56	107.14	0.14	0.14	0.28	0.42	0.42	0.49	0.97	69
1742	2	5	weekend	0.99	17	1.06	0.54	111.11	0.12	0.12	0.26	0.41	0.41	0.53	1.055	12
1743	2	5	weekend	1.17	143	0.94	0.48	125	0.12	0.12	0.24	0.36	0.36	0.56	1.125	78
1744	2	5	weekend	1.36	119	0.9	0.46	130.43	0.12	0.12	0.22	0.34	0.34	0.62	1.24	63
1745	2	5	weekend	0.74	15	1.22	0.62	96.77	0.14	0.14	0.28	0.48	0.46	0.41	0.88	18
1746	2	5	weekend	1.15	116	0.92	0.46	130.43	0.12	0.12	0.22	0.36	0.36	0.53	1.04	60
1747	2	5	weekend	0.85	40	1.18	0.6	100	0.14	0.14	0.28	0.44	0.44	0.47	0.97	27
1748	2	5	weekend	0.89	17	1.17	0.58	103.45	0.14	0.14	0.28	0.44	0.44	0.49	1.04	15
1749	2	5	weekend	0.99	39	1.08	0.52	115.38	0.14	0.14	0.28	0.4	0.4	0.53	1.07	27
1750	2	5	weekend	0.79	15	1.2	0.59	101.725	0.14	0.14	0.3	0.44	0.44	0.465	0.945	12
1751	2	5	weekend	0.79	15	1.15	0.57	105.295	0.14	0.14	0.28	0.43	0.43	0.46	0.895	12
1752	2	5	weekend	0.735	19	1.36	0.67	89.73	0.16	0.16	0.33	0.49	0.49	0.465	0.985	15
1753	2	5	weekend	0.64	13	1.4	0.72	83.33	0.16	0.14	0.3	0.56	0.44	0.44	0.94	12
1754	2	5	weekend	0.59	18	1.5	0.74	81.08	0.18	0.18	0.36	0.56	0.56	0.42	0.86	15
1755	2	5	weekend	0.8	26	1.16	0.62	96.77	0.16	0.16	0.3	0.46	0.46	0.47	0.93	24
1756	2	5	weekend	0.88	18	1.1	0.52	115.38	0.14	0.14	0.26	0.4	0.42	0.46	0.98	12
1757	2	5	weekend	0.995	18	1.07	0.54	111.11	0.12	0.12	0.24	0.42	0.41	0.525	1.065	15
1758	2	5	weekend	0.9	22	1.12	0.56	107.14	0.14	0.14	0.28	0.42	0.42	0.5	1	15
1759	2	5	weekend	0.71	12	1.36	0.72	83.33	0.16	0.16	0.34	0.54	0.52	0.49	0.97	12
1760	2	5	weekend	0.81	16	1.18	0.58	103.45	0.14	0.14	0.3	0.44	0.44	0.49	0.97	12
1761	2	5	weekend	0.9	26	1.06	0.54	111.11	0.14	0.14	0.26	0.4	0.4	0.47	0.98	21
1762	2	5	weekend	0.78	22	1.15	0.56	107.14	0.14	0.14	0.28	0.42	0.42	0.445	0.875	21
1763	2	5	weekend	0.785	15	1.19	0.61	98.385	0.14	0.14	0.28	0.47	0.46	0.445	0.92	18
1764	2	5	weekend	0.455	12	1.36	0.69	87.12	0.16	0.17	0.34	0.52	0.53	0.26	0.565	12
1765	2	5	weekend	0.9	29	1.1	0.56	107.14	0.14	0.14	0.26	0.42	0.42	0.49	1.03	27
1766	2	5	weekend	0.64	13	1.38	0.66	92.265	0.15	0.15	0.3	0.67	0.53	0.45	0.925	15
1767	2	5	weekend	0.73	34	1.24	0.56	107.14	0.16	0.14	0.32	0.42	0.42	0.44	0.9	27
1768	2	5	weekend	0.555	12	1.3	0.67	89.575	0.17	0.15	0.31	0.5	0.46	0.395	0.84	15
1769	2	5	weekend	0.685	32	1.25	0.63	95.26	0.14	0.14	0.3	0.49	0.49	0.465	0.91	30
1770	2	5	weekend	0.74	14	1.05	0.63	95.455	0.15	0.14	0.29	0.48	0.4	0.45	0.785	18
1771	2	5	weekend	0.55	11	1.35	0.69	87.415	0.16	0.16	0.33	0.57	0.53	0.355	0.76	12
1772	2	5	weekend	0.68	22	1.24	0.62	96.77	0.14	0.14	0.3	0.44	0.44	0.39	0.82	21
1773	2	5	weekend	0.88	24	1.08	0.58	103.45	0.14	0.14	0.26	0.44	0.44	0.5	1.04	21
1774	2	5	weekend	0.72	22	1.19	0.6	100	0.14	0.14	0.28	0.46	0.45	0.49	0.86	18
1775	2	5	weekend	0.865	17	1.16	0.58	103.45	0.14	0.14	0.26	0.44	0.44	0.46	0.93	12
1776	2	5	weekend	0.91	12	1.07	0.55	109.125	0.14	0.12	0.26	0.43	0.41	0.5	0.97	12
1777	2	5	weekend	0.73	17	1.1	0.58	103.45	0.14	0.12	0.24	0.56	0.36	0.41	0.81	18
1778	2	5	weekend	0.925	23	1.04	0.54	111.11	0.14	0.14	0.27	0.4	0.38	0.495	0.97	18
1779	2	5	weekend	0.55	19	1.74	0.74	81.315	0.17	0.17	0.35	0.71	0.42	0.355	0.835	21
1780	2	5	weekend	0.73	13	1.22	0.6	100	0.16	0.16	0.3	0.44	0.44	0.46	0.9	15
1781	2	5	weekend	0.82	17	1.13	0.57	105.295	0.14	0.14	0.27	0.45	0.43	0.455	0.92	15
1782	2	5	weekend	0.785	25	1.25	0.66	90.995	0.16	0.16	0.3	0.47	0.45	0.45	0.955	18
1783	2	5	weekend	0.8	20	1	0.5	120	0.12	0.12	0.24	0.38	0.38	0.38	0.82	15
1784	2	5	weekend	0.855	20	1.21	0.61	98.385	0.14	0.14	0.28	0.48	0.46	0.51	1.07	21
1785	2	5	weekend	0.685	23	1.38	0.68	88.24	0.15	0.16	0.3	0.53	0.52	0.455	0.875	21
1786	2	5	weekend	0.78	23	1.2	0.6	100	0.14	0.14	0.28	0.45	0.45	0.475	0.92	15
1787	2	5	weekend	0.81	17	1.18	0.58	103.57	0.14	0.14	0.28	0.44	0.44	0.49	0.96	12
1788	2	5	weekend	0.87	16	1.2	0.58	103.45	0.14	0.14	0.28	0.44	0.46	0.52	1.03	12
1789	2	5	weekend	0.76	14	1.26	0.66	90.91	0.16	0.14	0.32	0.52	0.48	0.49	0.95	12
1790	2	5	weekend	0.475	15	1.31	0.65	92.33	0.16	0.16	0.3	0.5	0.5	0.315	0.63	15
1791	2	5	weekend	0.69	18	1.12	0.56	107.14	0.14	0.14	0.28	0.42	0.44	0.4	0.81	21
1792	2	5	weekend	0.91	21	1.06	0.53	113.245	0.14	0.14	0.26	0.41	0.4	0.485	1.01	15
1793	2	5	weekend	0.7	17	1.25	0.6	100	0.14	0.14	0.29	0.46	0.46	0.47	0.925	12
1794	2	5	weekend	0.96	17	1	0.5	120	0.12	0.12	0.24	0.38	0.38	0.47	0.975	12
1795	2	5	weekend	0.78	12	1.2	0.62	96.77	0.16	0.14	0.3	0.48	0.46	0.48	0.93	12
1796	2	5	weekend	0.95	13	1.11	0.59	101.725	0.14	0.13	0.26	0.45	0.44	0.48	0.99	12
1797	2	5	weekend	1.005	19	1.04	0.52	115.38	0.12	0.12	0.26	0.4	0.4	0.515	1.055	12
1798	2	5	weekend	0.965	25	1.06	0.52	115.38	0.14	0.14	0.27	0.4	0.4	0.5	1.025	18
1799	2	5	weekend	0.68	16	1.35	0.66	90.91	0.16	0.16	0.32	0.5	0.51	0.435	0.9	15
1800	2	5	weekend	0.835	19	1.11	0.56	107.14	0.14	0.14	0.28	0.41	0.43	0.46	0.91	15
1801	2	5	weekend	0.775	17	1.17	0.59	101.725	0.14	0.14	0.3	0.44	0.43	0.435	0.875	12
1802	2	5	weekend	0.845	17	1.13	0.57	105.295	0.14	0.14	0.27	0.47	0.41	0.485	0.925	15
1803	2	5	weekend	0.64	22	1.28	0.64	93.75	0.16	0.16	0.32	0.48	0.48	0.42	0.82	21
1804	2	5	weekend	1	23	1.09	0.56	107.14	0.14	0.14	0.27	0.42	0.42	0.525	1.06	15
1805	2	5	weekend	0.855	17	1.17	0.59	101.725	0.15	0.15	0.3	0.44	0.44	0.49	0.975	12
1806	2	5	weekend	1.02	35	1.04	0.52	115.38	0.12	0.12	0.26	0.4	0.38	0.58	1.14	24
1807	2	5	weekend	1.21	22	1	0.5	120	0.12	0.12	0.26	0.38	0.38	0.6	1.16	18
1808	2	5	weekend	0.83	20	1.12	0.54	111.11	0.14	0.14	0.26	0.44	0.42	0.5	1.03	15
1809	2	5	weekend	0.86	21	1.12	0.55	109.125	0.14	0.14	0.28	0.41	0.41	0.48	0.96	15
1810	2	5	weekend	0.64	12	1.38	0.68	89.475	0.14	0.14	0.29	0.53	0.5	0.4	0.85	12
1811	2	5	weekend	0.82	20	1.14	0.58	103.45	0.14	0.14	0.28	0.44	0.42	0.46	0.97	15
1812	2	5	weekend	0.84	18	1.1	0.54	111.11	0.14	0.14	0.26	0.42	0.42	0.46	0.91	12
1813	2	5	weekend	0.96	52	1.06	0.54	111.11	0.14	0.12	0.26	0.4	0.4	0.51	1.02	36
1814	2	5	weekend	0.765	9	1.12	0.59	103.145	0.13	0.11	0.21	0.94	0.47	0.47	0.81	12
1815	2	5	weekend	0.78	32	1.34	0.64	93.75	0.14	0.14	0.3	0.54	0.5	0.49	0.99	27
1816	2	6	weekday	0.955	27	1.01	0.52	115.38	0.12	0.12	0.25	0.39	0.39	0.475	1.045	18
1817	2	6	weekday	0.99	22	1.1	0.56	107.14	0.14	0.14	0.28	0.42	0.4	0.53	1.07	15
1818	2	6	weekday	0.97	24	1.16	0.6	100	0.14	0.14	0.28	0.46	0.42	0.47	1.05	21
1819	2	6	weekday	0.84	15	1.14	0.56	107.14	0.14	0.14	0.3	0.42	0.42	0.48	0.94	15
1820	2	6	weekday	1.045	20	1.06	0.54	111.11	0.14	0.13	0.26	0.4	0.4	0.535	1.105	18
1821	2	6	weekday	0.945	26	1.1	0.55	109.125	0.13	0.12	0.26	0.44	0.43	0.56	1.1	27
1822	2	6	weekday	0.885	17	1.07	0.54	111.11	0.12	0.12	0.25	0.4	0.4	0.48	0.945	12
1823	2	6	weekday	1.01	18	1.12	0.56	107.14	0.14	0.14	0.3	0.42	0.42	0.59	1.14	12
1824	2	6	weekday	0.95	16	1.16	0.56	107.14	0.14	0.14	0.28	0.42	0.44	0.49	1.07	12
1825	2	6	weekday	0.885	28	1.19	0.57	105.295	0.14	0.14	0.28	0.45	0.43	0.485	0.97	30
1826	2	6	weekday	0.75	13	1.28	0.64	93.75	0.16	0.16	0.32	0.5	0.48	0.47	0.98	12
1827	2	6	weekday	0.97	28	1.1	0.55	109.125	0.14	0.14	0.28	0.42	0.42	0.555	1.08	24
1828	2	6	weekday	1.06	17	1.19	0.59	101.725	0.15	0.14	0.3	0.44	0.43	0.625	1.255	15
1829	2	6	weekday	0.85	20	1.16	0.58	103.45	0.14	0.14	0.28	0.42	0.42	0.48	0.94	15
1830	2	6	weekday	1.485	102	0.98	0.48	125	0.12	0.12	0.24	0.36	0.36	0.7	1.415	57
1831	2	6	weekday	1.58	1076	0.94	0.46	130.43	0.12	0.12	0.22	0.36	0.36	0.74	1.48	513
1832	2	6	weekday	0.64	15	1.39	0.69	86.975	0.17	0.18	0.34	0.52	0.53	0.44	0.855	12
1833	2	6	weekday	0.72	32	1.4	0.7	85.71	0.16	0.16	0.34	0.54	0.54	0.5	0.99	24
1834	2	6	weekday	1.49	284	0.96	0.48	125	0.12	0.12	0.24	0.36	0.36	0.72	1.45	144
1835	2	6	weekday	0.67	12	1.37	0.67	89.575	0.18	0.18	0.36	0.49	0.5	0.495	0.925	15
1836	2	6	weekday	0.63	18	1.42	0.72	83.33	0.18	0.18	0.36	0.52	0.52	0.5	0.98	15
1837	2	6	weekday	1.57	279	0.92	0.48	125	0.12	0.12	0.24	0.36	0.36	0.73	1.46	141
1838	2	6	weekday	1.535	31	0.94	0.47	127.715	0.12	0.12	0.23	0.36	0.36	0.725	1.455	18
1839	2	6	weekday	1.69	701	0.88	0.44	136.36	0.1	0.1	0.22	0.34	0.34	0.75	1.5	315
1840	2	6	weekday	1.47	30	0.96	0.48	125	0.12	0.12	0.24	0.36	0.36	0.7	1.4	18
1841	2	6	weekday	1.4	19	0.98	0.5	120	0.12	0.12	0.24	0.38	0.38	0.695	1.35	12
1842	2	6	weekday	1.21	29	1	0.51	117.69	0.12	0.12	0.24	0.38	0.38	0.595	1.24	24
1843	2	6	weekday	1.19	26	1.02	0.5	120	0.12	0.12	0.24	0.38	0.38	0.61	1.21	18
1844	2	6	weekday	1.075	37	1.12	0.56	107.14	0.14	0.14	0.28	0.42	0.42	0.57	1.185	24
1845	2	6	weekday	1.36	82	0.98	0.5	120	0.12	0.12	0.24	0.38	0.38	0.65	1.32	51
1846	2	6	weekday	0.575	13	1.45	0.71	84.52	0.18	0.18	0.36	0.53	0.51	0.44	0.81	12
1847	2	6	weekday	1.38	69	0.96	0.48	125	0.12	0.12	0.24	0.36	0.36	0.67	1.335	36
1848	2	6	weekday	1.28	18	1.06	0.52	115.38	0.12	0.12	0.26	0.4	0.4	0.67	1.35	12
1849	2	6	weekday	1.09	19	1.07	0.54	111.11	0.14	0.14	0.28	0.4	0.4	0.605	1.155	15
1850	2	6	weekday	1.37	82	1	0.5	120	0.12	0.12	0.24	0.38	0.38	0.67	1.35	45
1851	2	6	weekday	1.38	90	0.96	0.48	125	0.12	0.12	0.24	0.36	0.36	0.67	1.3	48
1852	2	6	weekday	1.28	68	1	0.5	120	0.12	0.12	0.24	0.38	0.38	0.64	1.28	39
1853	2	6	weekday	1.3	40	0.98	0.5	120	0.12	0.12	0.24	0.38	0.38	0.63	1.28	24
1854	2	6	weekday	1.38	71	0.96	0.48	125	0.12	0.12	0.24	0.36	0.36	0.665	1.33	36
1855	2	6	weekday	1.32	76	0.98	0.5	120	0.12	0.12	0.24	0.38	0.38	0.66	1.3	48
1856	2	6	weekday	1.25	23	1.01	0.5	120	0.14	0.13	0.26	0.38	0.38	0.645	1.255	15
1857	2	6	weekday	1.28	89	1	0.5	120	0.12	0.12	0.24	0.38	0.38	0.63	1.28	48
1858	2	6	weekday	1.34	93	1	0.5	120	0.12	0.12	0.24	0.38	0.38	0.67	1.325	51
1859	2	6	weekday	1.29	60	1.02	0.5	120	0.12	0.12	0.24	0.38	0.38	0.63	1.3	36
1860	2	6	weekday	1.32	84	0.96	0.48	125	0.12	0.12	0.24	0.36	0.36	0.64	1.27	45
1861	2	6	weekday	1.345	114	1	0.5	120	0.12	0.12	0.24	0.38	0.38	0.67	1.345	63
1862	2	6	weekday	0.955	15	1.05	0.55	109.125	0.13	0.13	0.26	0.42	0.39	0.49	0.98	12
1863	2	6	weekday	1.32	159	0.98	0.5	120	0.12	0.12	0.24	0.38	0.38	0.65	1.3	87
1864	2	6	weekday	1.22	30	1.02	0.52	115.38	0.12	0.12	0.26	0.38	0.38	0.62	1.23	18
1865	2	6	weekday	1.1	43	1.05	0.54	111.11	0.14	0.14	0.26	0.4	0.4	0.59	1.17	27
1866	2	6	weekday	0.86	32	1.18	0.6	100	0.14	0.14	0.3	0.44	0.44	0.51	1.03	24
1867	2	6	weekday	1.08	16	1.1	0.56	107.14	0.14	0.14	0.26	0.42	0.42	0.6	1.2	12
1868	2	6	weekday	1.29	116	1	0.5	120	0.12	0.12	0.24	0.38	0.38	0.64	1.28	63
1869	2	6	weekday	1.36	65	0.98	0.48	125	0.12	0.12	0.24	0.36	0.36	0.66	1.32	36
1870	2	6	weekday	1.32	68	1	0.5	120	0.12	0.12	0.24	0.38	0.38	0.65	1.31	39
1871	2	6	weekday	1.32	86	0.98	0.5	120	0.12	0.12	0.24	0.38	0.38	0.65	1.31	48
1872	2	6	weekday	1.325	84	0.98	0.48	125	0.12	0.12	0.24	0.38	0.37	0.64	1.29	45
1873	2	6	weekday	1.32	28	1	0.5	120	0.12	0.12	0.24	0.38	0.38	0.65	1.3	15
1874	2	6	weekday	1.245	29	1.02	0.5	120	0.12	0.12	0.24	0.38	0.38	0.645	1.275	18
1875	2	6	weekday	1.3	31	0.98	0.49	122.5	0.12	0.12	0.24	0.38	0.38	0.64	1.285	18
1876	2	6	weekday	1.3	32	0.99	0.5	120	0.12	0.12	0.24	0.38	0.38	0.64	1.28	21
1877	2	6	weekday	0.86	15	1.1	0.56	107.14	0.14	0.14	0.27	0.42	0.43	0.565	0.985	12
1878	2	6	weekday	1.3	108	1	0.5	120	0.12	0.12	0.24	0.38	0.38	0.66	1.31	63
1879	2	6	weekday	1.34	37	1	0.5	120	0.12	0.12	0.24	0.38	0.38	0.665	1.3	21
1880	2	6	weekday	1.045	42	1.06	0.52	115.38	0.14	0.12	0.26	0.4	0.4	0.57	1.15	30
1881	2	6	weekday	1.13	26	1.04	0.52	115.38	0.12	0.12	0.26	0.4	0.4	0.6	1.18	18
1882	2	6	weekday	1.36	160	0.98	0.5	120	0.12	0.12	0.24	0.38	0.38	0.66	1.32	90
1883	2	6	weekday	1.2	44	1.04	0.52	115.38	0.14	0.14	0.26	0.4	0.4	0.65	1.29	30
1884	2	6	weekday	1.19	24	1.08	0.52	115.38	0.12	0.12	0.26	0.4	0.4	0.65	1.28	15
1885	2	6	weekday	1.325	45	1.01	0.5	120	0.12	0.12	0.24	0.38	0.38	0.675	1.34	24
1886	2	6	weekday	1.3	115	1.02	0.52	115.38	0.12	0.12	0.24	0.38	0.38	0.66	1.32	69
1887	2	6	weekday	1.38	88	0.96	0.48	125	0.12	0.12	0.24	0.38	0.38	0.67	1.33	45
1888	2	6	weekday	1.31	150	1	0.5	120	0.12	0.12	0.24	0.38	0.38	0.65	1.3	81
1889	2	6	weekday	1.3	91	1	0.5	120	0.12	0.12	0.24	0.38	0.38	0.65	1.3	51
1890	2	6	weekday	1.295	123	1.02	0.52	115.38	0.12	0.12	0.24	0.38	0.38	0.66	1.32	72
1891	2	6	weekday	1.36	48	0.98	0.5	120	0.12	0.12	0.24	0.38	0.38	0.66	1.32	30
1892	2	6	weekday	0.86	13	1.15	0.6	100.445	0.14	0.13	0.27	0.75	0.42	0.45	0.985	15
1893	2	6	weekday	1.32	42	1	0.5	120	0.12	0.12	0.24	0.38	0.38	0.65	1.32	27
1894	2	6	weekday	1.02	40	1.15	0.57	105.295	0.14	0.14	0.28	0.44	0.43	0.575	1.16	30
1895	2	6	weekday	1.53	1036	0.98	0.48	125	0.12	0.12	0.24	0.38	0.38	0.75	1.5	516
1896	2	6	weekday	0.48	18	1.66	0.82	73.17	0.16	0.18	0.36	0.72	0.64	0.39	0.79	18
1897	2	6	weekday	0.39	21	1.77	0.86	71.15	0.16	0.17	0.34	0.82	0.79	0.41	0.78	24
1898	2	6	weekday	0.4	11	1.44	0.66	90.91	0.16	0.16	0.3	0.92	0.58	0.3	0.64	15
1899	2	6	weekday	1.37	127	1	0.5	120	0.12	0.12	0.24	0.38	0.38	0.69	1.39	66
1900	2	6	weekday	1.245	127	1.02	0.52	115.38	0.12	0.12	0.26	0.4	0.4	0.64	1.28	69
1901	2	6	weekday	0.43	16	1.58	0.78	76.92	0.18	0.18	0.36	0.56	0.56	0.3	0.83	15
1902	2	6	weekday	0.45	15	1.52	0.73	82.33	0.17	0.17	0.36	0.55	0.55	0.325	0.66	12
1903	2	6	weekday	0.42	21	1.32	0.69	86.975	0.16	0.15	0.31	0.49	0.52	0.29	0.595	15
1904	2	6	weekday	1.53	1191	0.94	0.48	125	0.12	0.12	0.24	0.36	0.36	0.72	1.44	582
1905	2	6	weekday	1.17	38	1.1	0.54	111.11	0.14	0.14	0.26	0.42	0.42	0.63	1.26	24
1906	2	6	weekday	0.83	18	1.12	0.56	107.14	0.14	0.14	0.26	0.44	0.42	0.47	0.93	15
1907	2	6	weekday	0.78	33	1.22	0.62	96.77	0.14	0.14	0.3	0.46	0.46	0.49	1	27
1908	2	6	weekday	0.9	15	1.22	0.64	93.75	0.16	0.16	0.3	0.48	0.44	0.56	1.1	15
1909	2	6	weekday	0.63	26	1.36	0.68	88.24	0.16	0.16	0.32	0.52	0.52	0.5	1	24
1910	2	6	weekday	0.62	20	1.52	0.71	84.66	0.16	0.16	0.32	0.51	0.49	0.49	0.965	18
1911	2	6	weekday	0.73	13	1.3	0.68	88.24	0.18	0.16	0.32	0.5	0.5	0.44	0.95	12
1912	2	6	weekday	0.67	14	1.26	0.64	93.75	0.14	0.14	0.3	0.48	0.48	0.45	0.86	12
1913	2	6	weekday	0.835	11	1.25	0.66	91.24	0.15	0.14	0.29	0.5	0.48	0.495	1.045	12
1914	2	6	weekday	0.84	13	1.11	0.58	103.57	0.15	0.13	0.28	0.43	0.41	0.445	0.925	15
1915	2	6	weekday	0.66	18	1.2	0.58	103.45	0.16	0.16	0.3	0.46	0.46	0.43	0.92	18
1916	2	6	weekday	0.985	17	1.07	0.54	111.26	0.14	0.13	0.26	0.41	0.41	0.53	1.09	12
1917	2	6	weekday	0.92	19	1.01	0.52	115.38	0.12	0.12	0.24	0.4	0.4	0.48	0.93	12
1918	2	6	weekday	0.67	19	1.22	0.63	95.455	0.15	0.14	0.3	0.47	0.47	0.41	0.82	15
1919	2	6	weekday	0.63	21	1.28	0.66	90.91	0.14	0.14	0.3	0.52	0.5	0.38	0.79	21
1920	2	6	weekday	0.88	27	1.08	0.58	103.45	0.14	0.14	0.26	0.44	0.44	0.5	0.98	21
1921	2	6	weekday	0.81	17	1.14	0.59	101.725	0.14	0.14	0.3	0.44	0.42	0.475	0.945	15
1922	2	6	weekday	0.52	10	1.54	0.8	75	0.2	0.18	0.44	0.6	0.52	0.43	0.81	12
1923	2	6	weekday	0.87	26	1.19	0.59	101.725	0.15	0.16	0.3	0.45	0.45	0.505	1.02	24
1924	2	6	weekday	0.9	27	1.12	0.56	107.14	0.14	0.14	0.28	0.43	0.42	0.48	1.005	33
1925	2	6	weekday	1.09	65	1.1	0.56	107.14	0.14	0.14	0.28	0.42	0.42	0.6	1.2	48
1926	2	6	weekday	1.14	15	1.11	0.55	109.125	0.14	0.14	0.27	0.42	0.43	0.625	1.24	12
1927	2	6	weekday	0.66	13	1.54	0.72	83.33	0.16	0.16	0.34	0.56	0.56	0.49	0.97	12
1928	2	7	weekday	0.91	12	1.18	0.6	100	0.14	0.14	0.28	0.44	0.44	0.52	1.08	12
1929	2	7	weekday	1.05	15	1.16	0.58	103.45	0.14	0.14	0.3	0.44	0.44	0.6	1.15	15
1930	2	7	weekday	0.82	40	1.2	0.6	100	0.14	0.14	0.3	0.44	0.44	0.5	0.99	27
1931	2	7	weekday	0.625	11	1.31	0.66	90.91	0.16	0.16	0.31	0.49	0.49	0.385	0.85	12
1932	2	7	weekday	1.15	29	1.07	0.54	111.11	0.14	0.14	0.26	0.4	0.4	0.625	1.255	21
1933	2	7	weekday	0.97	19	1.1	0.55	109.125	0.14	0.14	0.28	0.42	0.42	0.535	1.085	12
1934	2	7	weekday	0.675	21	1.23	0.64	93.84	0.16	0.14	0.28	0.8	0.47	0.33	0.845	18
1935	2	7	weekday	0.775	24	1.15	0.57	105.295	0.14	0.14	0.28	0.44	0.42	0.475	0.95	18
1936	2	7	weekday	1.07	15	1.09	0.56	107.14	0.14	0.14	0.27	0.43	0.42	0.595	1.195	12
1937	2	7	weekday	1.06	19	1.02	0.51	117.69	0.12	0.12	0.24	0.39	0.39	0.53	1.075	15
1938	2	7	weekday	0.91	27	1.15	0.58	103.45	0.14	0.14	0.28	0.44	0.43	0.54	1.07	18
1939	2	7	weekday	1.03	25	1.1	0.56	107.14	0.14	0.14	0.28	0.42	0.42	0.57	1.12	18
1940	2	7	weekday	0.88	18	1.16	0.58	103.45	0.14	0.14	0.28	0.44	0.44	0.49	1.01	15
1941	2	7	weekday	0.7	36	1.23	0.62	96.77	0.16	0.16	0.3	0.48	0.47	0.45	0.915	30
1942	2	7	weekday	0.77	70	1.18	0.6	100	0.14	0.14	0.3	0.45	0.44	0.465	0.93	54
1943	2	7	weekday	0.86	21	1.18	0.6	100	0.14	0.14	0.3	0.44	0.44	0.505	1.025	15
1944	2	7	weekday	0.83	20	1.14	0.58	103.45	0.14	0.14	0.3	0.42	0.42	0.48	0.96	15
1945	2	8	weekday	0.88	31	1.03	0.52	115.38	0.14	0.12	0.24	0.39	0.39	0.47	0.92	27
1946	2	8	weekday	0.955	15	0.99	0.49	122.5	0.12	0.12	0.24	0.38	0.38	0.48	0.955	12
1947	2	8	weekday	0.855	23	1.08	0.55	109.125	0.14	0.13	0.26	0.42	0.42	0.45	0.925	21
1948	2	8	weekday	0.82	20	1.04	0.56	107.14	0.14	0.14	0.26	0.44	0.42	0.4	0.86	18
1949	2	8	weekday	0.96	19	1	0.5	120	0.12	0.12	0.24	0.39	0.39	0.465	0.95	12
1950	2	8	weekday	0.77	15	1.11	0.55	109.125	0.14	0.14	0.28	0.42	0.41	0.445	0.885	12
1951	2	8	weekday	0.925	15	1.08	0.56	107.14	0.14	0.14	0.28	0.42	0.42	0.515	1.025	12
1952	2	8	weekday	1.28	314	0.94	0.48	125	0.12	0.12	0.24	0.36	0.36	0.6	1.21	165
1953	2	8	weekday	0.87	10	1.16	0.6	100	0.14	0.14	0.28	0.46	0.44	0.52	1.01	12
1954	2	8	weekday	0.385	11	1.61	0.84	71.795	0.16	0.16	0.29	0.66	0.54	0.365	0.605	12
1955	2	8	weekday	0.48	17	1.62	0.92	65.22	0.14	0.14	0.28	0.79	0.77	0.395	0.77	18
1956	2	8	weekday	0.4	17	1.58	0.74	81.08	0.14	0.14	0.3	0.58	0.5	0.3	0.53	18
1957	2	8	weekday	0.62	14	1.3	0.62	96.77	0.16	0.16	0.32	0.46	0.44	0.48	1	15
1958	2	8	weekday	0.47	17	1.2	0.64	93.75	0.16	0.16	0.32	0.48	0.48	0.35	0.59	24
1959	2	8	weekday	0.53	11	1.62	0.81	74.085	0.16	0.16	0.32	0.65	0.64	0.435	0.855	12
1960	2	8	weekday	0.57	25	1.48	0.72	83.33	0.18	0.18	0.34	0.56	0.56	0.4	0.81	24
1961	2	8	weekday	0.41	18	1.33	0.67	90.54	0.17	0.16	0.34	0.49	0.57	0.31	0.595	18
1962	2	8	weekday	0.65	30	1.52	0.74	81.08	0.16	0.16	0.34	0.58	0.58	0.49	0.98	33
1963	2	8	weekday	0.695	14	1.34	0.66	90.91	0.15	0.15	0.31	0.51	0.51	0.45	0.915	18
1964	2	8	weekday	0.69	29	1.18	0.59	101.725	0.14	0.14	0.28	0.45	0.45	0.47	0.965	30
1965	2	8	weekday	0.67	14	1.26	0.66	90.91	0.14	0.16	0.3	0.52	0.5	0.41	0.85	12
1966	2	8	weekday	0.64	12	1.3	0.64	93.75	0.16	0.16	0.3	0.5	0.5	0.43	0.86	15
1967	2	8	weekday	0.58	14	1.4	0.72	83.33	0.2	0.18	0.36	0.54	0.52	0.43	0.8	15
1968	2	8	weekday	0.61	23	1.44	0.72	83.33	0.16	0.16	0.34	0.56	0.56	0.42	0.87	30
1969	2	8	weekday	0.58	14	1.42	0.74	81.08	0.16	0.16	0.32	0.56	0.56	0.46	0.89	15
1970	2	8	weekday	0.68	28	1.27	0.64	93.75	0.16	0.14	0.32	0.49	0.48	0.415	0.885	24
1971	2	8	weekday	0.845	11	1.17	0.59	101.725	0.14	0.14	0.28	0.45	0.44	0.48	1	12
1972	2	8	weekday	0.86	20	1.16	0.58	103.45	0.14	0.14	0.28	0.44	0.44	0.51	0.98	15
1973	2	8	weekday	0.89	16	1.16	0.6	100	0.14	0.14	0.28	0.46	0.44	0.51	1.05	15
1974	2	8	weekday	0.68	17	1.29	0.65	92.33	0.14	0.16	0.3	0.52	0.48	0.465	0.92	21
1975	2	8	weekday	0.41	22	1.72	0.74	81.08	0.18	0.2	0.4	0.54	0.54	0.3	0.74	30
1976	2	8	weekday	1.29	330	0.96	0.48	125	0.12	0.12	0.24	0.36	0.36	0.63	1.25	174
1977	2	8	weekday	1.065	22	1.01	0.51	117.69	0.13	0.14	0.26	0.38	0.38	0.525	1.055	18
1978	2	8	weekday	0.97	29	1.03	0.5	120	0.12	0.12	0.24	0.38	0.38	0.47	1	21
1979	2	8	weekday	0.99	16	0.98	0.49	122.5	0.12	0.12	0.24	0.37	0.37	0.49	0.97	12
1980	2	8	weekday	1.13	40	0.98	0.5	120	0.12	0.12	0.24	0.38	0.38	0.55	1.13	24
1981	2	8	weekday	0.49	16	1.59	0.8	75.045	0.15	0.15	0.3	0.58	0.5	0.395	0.83	15
1982	2	8	weekday	1.085	22	0.99	0.5	120	0.12	0.12	0.24	0.38	0.38	0.55	1.09	18
1983	2	8	weekday	0.905	23	1.07	0.54	111.11	0.13	0.12	0.25	0.42	0.41	0.485	0.975	21
1984	2	8	weekday	0.96	11	1	0.52	116.07	0.13	0.12	0.24	0.39	0.37	0.47	0.995	12
1985	2	8	weekday	0.89	18	1	0.48	125	0.12	0.12	0.24	0.38	0.38	0.48	1	15
1986	2	8	weekday	1.045	17	1.09	0.53	113.245	0.14	0.14	0.26	0.42	0.42	0.6	1.125	12
1987	2	8	weekday	0.86	28	1.1	0.54	111.11	0.12	0.12	0.28	0.44	0.42	0.5	1	24
1988	2	8	weekday	1.46	1179	0.94	0.48	125	0.12	0.12	0.24	0.36	0.36	0.69	1.37	567
1989	2	8	weekday	0.59	14	1.34	0.66	90.91	0.16	0.16	0.32	0.5	0.5	0.41	0.84	12
1990	2	8	weekday	0.52	12	1.4	0.7	85.71	0.18	0.16	0.34	0.54	0.54	0.38	0.72	12
1991	2	8	weekday	0.71	15	1.38	0.7	85.71	0.18	0.18	0.34	0.53	0.52	0.51	1	12
1992	2	8	weekday	0.44	22	1.44	0.72	83.33	0.18	0.18	0.36	0.54	0.54	0.32	0.63	18
1993	2	8	weekday	1.35	253	1	0.5	120	0.12	0.12	0.24	0.38	0.38	0.67	1.34	135
1994	2	8	weekday	0.94	24	1.22	0.62	96.77	0.16	0.16	0.3	0.46	0.46	0.56	1.13	21
1995	2	8	weekday	1.44	1010	0.96	0.48	125	0.12	0.12	0.24	0.36	0.36	0.69	1.37	492
1996	2	8	weekday	0.965	42	1.12	0.56	107.14	0.14	0.14	0.28	0.42	0.42	0.57	1.09	30
1997	2	8	weekday	1.305	23	0.98	0.5	120	0.12	0.12	0.25	0.37	0.37	0.64	1.28	15
1998	2	8	weekday	1.22	28	1.02	0.52	115.38	0.12	0.12	0.24	0.4	0.4	0.62	1.23	18
1999	2	8	weekday	1.095	23	1.02	0.51	117.69	0.12	0.12	0.24	0.39	0.39	0.575	1.095	15
[truncated: 69,276 more rows]
